# Supplementary material for: Human milk enriched with human milk lyophilisate for feeding very low birth weight preterm infants: A preclinical experimental study focusing on fatty acid profile
Source: PLoS One. 2018 Sep 25;13(9):e0202794. doi: 10.1371/journal.pone.0202794 (PMC6155441; doi:10.1371/journal.pone.0202794)
Supplement: S2 File — (XLSX) [file pone.0202794.s002.xlsx]

## Sheet: legends
KIND OF MILK
B = baseline
CI = imediate concentrate
C3 = concentrate 3 months
C6 = concentrate 6 months

## Sheet: lipid profile
		C4_0	C6_0	C8_0	C10_0	C11_0	C12_0	C13_0	C14_0	C14_1	C15_0	C15_1	C16_0	C16_1	C17_0	C17_1	C18_0	C18_1n9c	C18_2n6c	C18_3n6	C18_3n3	C20_0	C20_1n9	C20_2	C20_3n6	C21_0	C20_3n3	C20_4n6	C20_5n3	C22_0	C22_1n9	C22_2	C23_0	C24_0	C24_1n9	C22_6n3
1	B	0.01334	0.06021	0.1385	1.40641	0.01016	6.2249	0.0213	5.68304	0.08623	0.16445	0.04167	19.7851	1.18407	0.21496	0.12428	6.77353	32.1631	22.2342	0.23582	1.49676	0.12867	0.16834	0.25627	0.06495	0.34577	0.45981	0.14004	0.07535		0.01886	0.02391		0.11521	0.0996	0.0412
2	B	0.00401	0.02538	0.06681	1.06451	0.07074	6.11858	0.02419	7.81675	0.12091	0.20895	0.04717	22.5199	1.52365	0.28219	0.15234	6.70222	28.465	20.7939	0.13613	1.4895	0.16422	0.2373	0.32559	0.02653	0.32975	0.46621	0.2967	0.11814		0.04139	0.04775		0.10013	0.10429	0.10915
3	B	0.00535	0.01203	0.03292	1.00666	0.06715	5.55631	0.0228	8.01992	0.1647	0.29211	0.0787	24.1056	2.32808	0.29766	0.1871	6.48126	32.1696	15.9904	0.14398	0.85635	0.13599	0.21836	0.26208	0.05204	0.34547	0.51266	0.19597	0.06892		0.04135	0.03244		0.12543	0.12482	0.06571
4	B	0.01057	0.05434	0.16489	1.44395	0.04999	5.24397	0.01397	3.92121	0.11528	0.11264	0.02642	19.1716	3.95504	0.19423	0.15468	4.42092	32.4543	24.209	0.25431	1.10068	0.08454	0.25131	0.40214	0.01049	0.66218	0.70925	0.22545	0.06628		0.05141	0.05663		0.12	0.18246	0.10589
5	B	0.00785	0.04885	0.28437	2.42889	0.01667	9.03952	0.03642	7.96739	0.26248	0.3257	0.07039	22.5782	1.96699	0.30335	0.18471	6.86893	31.24	12.6472	0.21813	0.78629	0.12564	0.23597	0.29727	0.00752	0.73445	0.54551	0.23063	0.06395		0.03981	0.03898		0.085	0.22971	0.08324
6	B	0.00997	0.04191	0.09364	0.98458	0.05812	4.9796	0.02401	5.7961	0.18401	0.28963	0.07354	23.1402	1.25359	0.33583	0.16062	8.56314	32.6	17.6859	0.19589	1.21778	0.17899	0.35044	0.23911	0.01985	0.36109	0.44186	0.17668	0.11918		0.03018	0.02585		0.12452	0.19102	0.05313
7	B	0.00962	0.0358	0.07928	0.90426	0.05483	3.26986	0.01842	4.35032	0.17566	0.30217	0.07448	22.3155	1.64219	0.35131	0.17901	7.4165	34.9457	20.1135	0.17712	1.32839	0.1241	0.17694	0.19673	0.0266	0.27152	0.46308	0.37149	0.09787		0.02281	0.016		0.11001	0.21469	0.16422
8	B	0.00756	0.0386	0.1126	1.29028	0.0641	5.46257	0.02714	6.43641	0.20383	0.31347	0.07728	22.2375	1.51808	0.30534	0.17882	7.25674	34.3609	16.4849	0.13494	1.01271	0.14251	0.3615	0.22601	0.03343	0.30724	0.46453	0.32693	0.11257		0.02969	0.02042		0.11959	0.19277	0.13904
9	B	0.00255	0.03794	0.07535	1.09907	0.09689	6.76002	0.02345	8.33611	0.15007	0.21847	0.03431	22.0586	2.28754	0.26021	0.17181	5.88658	26.3274	22.1339	0.12816	1.41652	0.11282	0.24832	0.34674	0.03834	0.29001	0.60253	0.34295	0.08104		0.03403	0.03091		0.11404	0.1177	0.1357
10	B	0.00428	0.0234	0.08752	1.54401	0.02739	8.97054	0.03951	12.353	0.25834	0.36628	0.08647	23.4607	1.19326	0.34221	0.16777	7.09184	26.329	14.6076	0.14181	0.96517	0.1379	0.15642	0.21922	0.0275	0.3294	0.4865	0.07566	0.09205		0.02867	0.02446		0.13721	0.19774	0.02722
11	B	0.01739	0.07795	0.20038	1.74142	0.07521	6.35309	0.0242	5.60122	0.20893	0.26331	0.06214	17.6241	2.01123	0.27092	0.19541	5.60881	34.0894	21.084	0.27226	1.2213	0.07419	0.18483	0.26124	0.05252	0.49211	0.6033	0.38514	0.1648		0.02657	0.01846		0.1802	0.38316	0.17078
12	B	0.00751	0.03327	0.15098	1.31104	0.1109	5.31016	0.02262	5.05349	0.15103	0.24893	0.06996	22.0692	1.98951	0.37158	0.20325	7.51134	30.0336	20.9655	0.12787	1.39966	0.12213	0.27633	0.46295	0.04344	0.3801	0.47138	0.48772	0.07453		0.0516	0.05659		0.1502	0.12621	0.1555
13	B	0.00788	0.03684	0.12109	1.62275	0.06468	6.6361	0.03098	8.27417	0.28021	0.40524	0.09874	23.4228	1.36061	0.343	0.1656	9.18274	31.7612	13.1292	0.09247	1.24322	0.16642	0.28724	0.14253	0.02357	0.19807	0.29942	0.20696	0.08573		0.01586	0.01056		0.09492	0.10843	0.08076
14	B	0.00186	0.05992	0.18486	1.61189	0.10109	8.48241	0.02599	9.26572	0.118	0.21672	0.03987	19.4533	1.38974	0.24993	0.13792	5.25919	27.5651	21.7443	0.15835	1.4544	0.10333	0.28505	0.283	0.0295	0.34745	0.54186	0.38806	0.09804		0.03358	0.0284		0.1209	0.08588	0.13445
15	B	0.01113	0.04732	0.10544	1.11558	0.05893	4.92698	0.01656	4.95258	0.18366	0.25223	0.06092	24.0049	2.26615	0.31368	0.19627	5.78485	36.1789	15.591	0.30659	0.92771	0.1063	0.24138	0.20824	0.04322	0.50218	0.87975	0.17685	0.11761		0.02868	0.01614		0.15238	0.16733	0.05846
16	B	0.00587	0.04475	0.243	2.20682	0.04572	10.5628	0.02487	9.45783	0.22191	0.22014	0.05341	22.7341	1.96759	0.20679	0.13309	5.78706	23.8697	18.6395	0.07496	1.20878	0.10414	0.19955	0.38291	0.07459	0.42468	0.56651	0.10814	0.06275		0.03216	0.04576		0.0808	0.16757	0.04178
17	B	0.00136	0.11291	0.33004	1.95286	0.03672	8.16059	0.01897	6.35912	0.10797	0.14642	0.02883	17.2385	1.73829	0.2197	0.1421	4.84952	28.5557	25.6762	0.18034	2.16841	0.0988	0.17386	0.24456	0.02598	0.29936	0.58548	0.13554	0.08624		0.02139	0.02191		0.11299	0.12782	0.04146
18	B	0.021	0.09073	0.25937	2.02669	0.08741	5.70774	0.01491	3.5566	0.10031	0.14252	0.03186	17.7334	2.05726	0.20368	0.16641	3.88533	42.8796	16.5834	0.25053	1.69831	0.08166	0.25884	0.23989	0.02221	0.46186	0.53747	0.20599	0.123		0.03475	0.02545		0.14037	0.31678	0.05467
19	B	0.00276	0.03974	0.129	1.10179	0.11784	5.36919	0.02404	5.89886	0.06993	0.1542	0.02817	21.258	1.48366	0.20377	0.12711	4.71182	29.7208	24.913	0.12081	1.66326	0.08741	0.30519	0.40473	0.02352	0.27324	0.59328	0.48982	0.10342		0.04764	0.04995		0.17336	0.13995	0.17074
20	B	0.01249	0.06186	0.22006	1.57494	0.0529	6.59782	0.01191	4.61369	0.07872	0.13577	0.03543	19.0119	1.36284	0.25063	0.14726	6.39563	31.167	24.4299	0.15109	1.67639	0.09445	0.2084	0.347	0.01988	0.34221	0.42456	0.20517	0.05907		0.02604	0.02995		0.07681	0.09111	0.08703
21	B	0.0051	0.02596	0.04988	1.0638	0.10811	6.33642	0.0089	5.38726	0.07513	0.14682	0.02574	24.2406	0.95596	0.20062	0.06853	10.6959	33.3139	14.7402	0.11201	0.60952	0.24968	0.18211	0.19486	0.02079	0.30598	0.19868	0.29461	0.10783		0.04538	0.02549		0.05045	0.05458	0.09929
22	B	0.02304	0.08765	0.22032	1.80248	0.06686	7.17051	0.01768	6.32591	0.13895	0.16361	0.0383	21.7589	1.97823	0.20781	0.12863	5.64112	29.6168	20.8146	0.17605	1.36404	0.10291	0.25099	0.33295	0.03869	0.43515	0.47216	0.18026	0.08338		0.0969	0.03066		0.08983	0.07711	0.06746
23	B	0.01967	0.06846	0.15701	1.24245	0.09318	3.58578	0.01533	3.41048	0.22853	0.22855	0.06539	19.2085	2.52704	0.29463	0.24564	4.73023	33.2334	25.6326	0.2389	2.3064	0.06854	0.16486	0.27192	0.04608	0.45779	0.57505	0.31638	0.0946		0.02678	0.02542		0.16571	0.13541	0.11923
24	B	0.00316	0.02185	0.03551	0.8479	0.05922	5.67923	0.01861	9.21658	0.1434	0.19954	0.04439	23.2041	2.55645	0.29912	0.18883	5.66499	24.3302	23.516	0.09667	1.7465	0.11141	0.19807	0.35623	0.02449	0.3437	0.38632	0.12265	0.11425		0.03646	0.04034		0.13483	0.23009	0.02896
25	B	0.00795	0.05986	0.24843	1.8438	0.06659	5.8146	0.02211	4.75894	0.23861	0.28522	0.05979	20.6417	2.04894	0.27086	0.18838	5.66988	33.9911	19.7813	0.20285	1.37524	0.09821	0.16243	0.21961	0.03384	0.35091	0.56792	0.12928	0.21309		0.02297	0.02269		0.17968	0.38643	0.03668
26	B	0.01258	0.07228	0.25423	1.97391	0.06337	6.77341	0.01911	5.20274	0.12669	0.20869	0.04597	19.5973	1.39777	0.26106	0.15881	5.52712	29.976	24.2788	0.15657	1.61143	0.07929	0.19336	0.37939	0.01507	0.35557	0.57559	0.24818	0.06756		0.03208	0.03856		0.10043	0.11603	0.08104
27	B	0.00396	0.03375	0.16686	1.51692	0.08199	5.14586	0.02801	5.07796	0.2378	0.31307	0.06209	21.267	2.44359	0.27826	0.17257	5.7606	39.3979	13.9694	0.11066	1.43175	0.11054	0.28953	0.21255	0.04965	0.31041	0.652	0.2758	0.09269		0.05047	0.02624		0.09503	0.24002	0.09508
28	B	0.00052	0.00612	0.04617	1.0051	0.03911	4.67455	0.01885	5.35961	0.14313	0.26363	0.04915	27.8618	1.95498	0.23465	0.11731	8.17129	27.049	19.806	0.09033	1.36506	0.16797	0.19863	0.28169	0.02183	0.26526	0.3797	0.10265	0.08359		0.02248	0.02067		0.0763	0.07995	0.04283
29	B	0.00296	0.01561	0.03629	0.80825	0.0662	4.5074	0.02632	7.24353	0.23717	0.35694	0.08663	24.8583	2.55015	0.32185	0.18845	7.65788	31.9722	16.0228	0.10993	0.94485	0.13867	0.18134	0.2137	0.0327	0.27906	0.45026	0.24885	0.06709		0.03157	0.0223		0.13638	0.10178	0.08257
30	B	0.00508	0.01016	0.02366	0.74029	0.15823	4.40887	0.02807	7.13997	0.12883	0.29377	0.06847	24.7623	1.05889	0.3398	0.12395	9.24624	26.5714	20.415	0.2035	1.3144	0.23934	0.18217	0.24279	0.03115	0.30171	0.56184	0.586	0.16962		0.03587	0.02948		0.1442	0.23307	0.20194
31	B	0.01229	0.04012	0.13702	1.09138	0.04183	3.92046	0.01504	4.04789	0.1311	0.19544	0.04344	22.7569	2.14018	0.27255	0.15038	7.94941	26.9592	26.0576	0.17785	1.85084	0.16138	0.20056	0.2586	0.03328	0.28877	0.53424	0.11256	0.09393		0.02946	0.02158		0.1369	0.09318	0.04453
32	B	0.00059	0.00532	0.02361	0.66363	0.05779	2.15502	0.01872	3.98072	0.1745	0.35954	0.10143	28.4856	1.38162	0.45904	0.21743	9.27724	34.4553	15.3663	0.12782	0.77914	0.16681	0.22883	0.24227	0.02556	0.27684	0.36279	0.20647	0.06227		0.03247	0.02414		0.09291	0.10871	0.07968
33	B	0.00164	0.01402	0.04716	1.05411	0.03478	4.69318	0.0194	5.59537	0.10385	0.1922	0.04518	22.2339	1.31657	0.23478	0.11241	6.13161	27.7938	26.1884	0.18962	2.04513	0.12902	0.1694	0.30495	0.03718	0.38693	0.499	0.05545	0.07725		0.02667	0.03006		0.09833	0.11632	0.02233
34	B	0.00089	0.01298	0.04465	1.08077	0.03491	6.56049	0.02697	7.39471	0.13598	0.23898	0.05421	22.1595	1.21065	0.26189	0.11405	6.49149	28.5562	22.0558	0.19254	1.4807	0.12674	0.16984	0.28484	0.02488	0.34899	0.4118	0.11327	0.07681		0.02806	0.0285		0.09898	0.14436	0.03448
35	B	0.00097	0.01472	0.05651	1.44669	0.04838	5.64891	0.02878	6.49826	0.23832	0.35442	0.07808	25.1108	2.71954	0.31161	0.20146	6.06919	28.537	18.9184	0.22634	1.16764	0.11032	0.23721	0.33339	0.02923	0.61911	0.43165	0.14985	0.05901		0.03865	0.03547		0.10783	0.11609	0.05616
36	B	0.00517	0.00764	0.01663	0.54134	0.10455	3.49787	0.03283	8.05268	0.17081	0.44358	0.1167	26.7368	1.54187	0.42827	0.17378	7.75425	30.7878	16.5104	0.09911	0.85586	0.12437	0.18287	0.291	0.026	0.21032	0.33245	0.42624	0.08712		0.03769	0.03581		0.12222	0.11235	0.13361
37	B	0.01053	0.06897	0.2119	1.74113	0.07907	6.97285	0.02232	6.76448	0.20304	0.26107	0.06067	18.6641	1.87634	0.25986	0.17006	5.12199	31.4882	22.3012	0.12759	1.34164	0.08741	0.34631	0.41857	0.02964	0.4156	0.43898	0.15767	0.06219		0.03785	0.04611		0.08927	0.07275	0.05063
38	B	0.00485	0.04563	0.12082	1.82364	0.10355	7.67592	0.04041	8.51968	0.18686	0.30767	0.07513	21.6834	1.02545	0.27148	0.10167	7.28644	23.2852	23.2983	0.17682	1.98787	0.12878	0.12513	0.29463	0.01896	0.32864	0.37602	0.27054	0.09269		0.02396	0.0334		0.09674	0.08574	0.10392
39	B	0.00026	0.00427	0.01327	0.41142	0.05527	2.12069	0.01632	3.34463	0.08842	0.25546	0.05872	30.879	2.1745	0.35038	0.18425	6.55156	27.4457	21.618	0.09049	1.21552	0.12102	0.41779	0.72826	0.02804	0.45443	0.61789	0.12136	0.05972		0.08153	0.1058		0.12579	0.2192	0.04104
40	B	0.00268	0.08542	0.18893	1.5159	0.05156	4.95309	0.01434	3.67405	0.08241	0.13984	0.04734	21.2924	2.00929	0.18119	0.13287	4.73046	27.3977	29.1456	0.16098	1.82677	0.08827	0.21136	0.40608	0.0719	0.43697	0.55506	0.17576	0.06167		0.03284	0.04706		0.09481	0.11361	0.07174
41	B	0.00813	0.016	0.05323	1.51136	0.05929	5.51138	0.02749	6.0254	0.17909	0.32634	0.07523	26.6844	2.46306	0.34291	0.20935	6.22673	27.7167	18.6849	0.2123	1.24643	0.10804	0.20646	0.25539	0.03074	0.31811	0.47888	0.25235	0.0958		0.03448	0.02741		0.1454	0.38455	0.08263
42	B	0.00518	0.03258	0.21041	1.97812	0.04914	10.65	0.03355	10.2704	0.24409	0.21364	0.04825	21.4838	3.30516	0.23989	0.23767	4.45636	28.5798	14.2678	0.10522	0.82471	0.08478	0.37203	0.49823	0.02617	0.57402	0.52465	0.16134	0.05041		0.07786	0.08881		0.08429	0.17159	0.05008
43	B	0.00039	0.02999	0.07191	1.0074	0.01551	4.19811	0.01628	4.42925	0.12274	0.19195	0.04338	23.2155	2.14559	0.2716	0.19595	7.0004	32.9917	20.7163	0.0785	1.30913	0.15128	0.35867	0.38949	0.02281	0.28166	0.38773	0.04962	0.06639		0.0401	0.03027		0.08264	0.0635	0.02428
44	B	0.00307	0.03242	0.22648	2.64405	0.03193	15.2583	0.05578	15.7287	0.13211	0.23048	0.04083	20.8599	1.25952	0.27603	0.13713	5.32384	19.5193	14.7543	0.07436	0.9676	0.12922	0.24039	0.48845	0.02337	0.44243	0.51788	0.08122	0.0723		0.05172	0.09751		0.10519	0.15605	0.03819
45	B	0.00191	0.02284	0.05057	0.96961	0.06327	4.61364	0.02235	5.56264	0.20235	0.31519	0.10246	22.5229	1.5915	0.38782	0.24916	6.76211	36.5202	16.333	0.14737	0.79519	0.14271	0.33846	0.23169	0.04363	0.38218	0.66145	0.29555	0.13393		0.03722	0.02824		0.17908	0.18995	0.09987
46	B	0.00191	0.01743	0.04293	0.94586	0.07418	4.50942	0.02256	5.50265	0.19829	0.31661	0.10233	22.6145	1.59469	0.39201	0.24571	6.8646	36.4412	16.2366	0.15161	0.77881	0.14482	0.35466	0.23983	0.04322	0.39058	0.66222	0.39017	0.14513		0.04132	0.02769		0.18353	0.19474	0.12824
47	B	0.00067	0.03459	0.13933	1.31904	0.02746	4.99871	0.01968	5.07813	0.18464	0.26181	0.07498	21.1638	1.50973	0.34958	0.21067	6.81899	35.369	18.0527	0.14236	1.30163	0.16462	0.42451	0.37938	0.02687	0.44618	0.48501	0.07448	0.1865		0.0573	0.0426		0.1769	0.45586	0.02229
48	B	0.004	0.06549	0.26682	1.77751	0.18985	6.09175	0.04058	7.06878	0.3317	0.39555	0.09447	24.3244	2.31556	0.32102	0.21674	5.56641	30.0472	16.275	0.15423	1.06794	0.0899	0.25955	0.29128	0.05484	0.37603	0.50463	0.87721	0.13418		0.0421	0.02797		0.1393	0.19428	0.39374
49	B	0.002	0.04838	0.14427	1.72915	0.03379	7.73239	0.02486	8.15732	0.22582	0.28028	0.08915	20.5782	1.46822	0.30525	0.18754	6.00353	26.6399	22.9302	0.06616	1.71295	0.1217	0.26535	0.33035	0.01596	0.25052	0.26079	0.0976	0.05979		0.02922	0.03385		0.07641	0.05632	0.04263
50	B	0.03421	0.36037	0.77983	3.86901	1.33513	9.98788	0.61126	6.94056	0.18352	0.33189	0.70559	18.3008	2.11546	0.17397	0.28518	4.44102	23.7159	12.6448	0.4149	0.89666	0.538	0.76739	0.21683	0.69385	0.11849	0.31083	5.71865	0.41756		0.40036	0.08173		0.28342	0.0829	0.6069
1	CI	0.02701	0.09435	0.19441	1.42763	0.0092	6.78183	0.02147	5.86265	0.09059	0.15135	0.03173	19.4022	1.21525	0.20817	0.12026	6.07884	31.1866	22.3745	0.24459	1.58721	0.10236	0.16037	0.23283	0.00754	0.33857	0.47647	0.1499	0.06993		0.0233	0.0194		0.1079	0.10589	0.0732
2	CI	0.00224	0.04614	0.117	1.18425	0.07741	6.66931	0.02183	8.25156	0.12373	0.20575	0.04536	22.5643	1.54017	0.27955	0.15406	6.57325	27.534	20.6857	0.14837	1.51055	0.15924	0.22869	0.26577	0.03521	0.34482	0.47963	0.29022	0.09753		0.0399	0.03019		0.09745	0.10901	0.08772
3	CI	0.00522	0.02377	0.06916	1.64288	0.04364	9.05768	0.02293	11.048	0.15136	0.22925	0.06966	21.9248	1.26294	0.32346	0.16677	6.66219	27.8649	15.9846	0.17883	0.94843	0.14349	0.21991	0.30187	0.02677	0.48804	0.50256	0.18341	0.08368		0.0409	0.03998		0.09305	0.13444	0.06139
4	CI	0.01756	0.07849	0.22741	1.84548	0.03644	6.20855	0.01444	4.36746	0.12665	0.1198	0.01109	19.2171	3.96443	0.19082	0.1562	4.3329	31.3162	23.4923	0.25389	1.09243	0.0825	0.27985	0.37613	0.04331	0.65077	0.73699	0.21598	0.06542		0.04618	0.04998		0.11218	0.18874	0.08236
5	CI	0.01529	0.0768	0.37999	2.63277	0.07023	9.23344	0.03207	7.06081	0.20723	0.24267	0.05611	21.949	2.31271	0.26382	0.17114	7.51331	29.4138	13.9644	0.26871	0.79842	0.12422	0.28063	0.32618	0.00106	0.90964	0.77158	0.20134	0.07003		0.06847	0.04787		0.09977	0.36228	0.07418
6	CI	0.00807	0.03395	0.10295	1.1074	0.04876	5.74354	0.03252	7.23643	0.35887	0.45083	0.12289	27.2601	1.39296	0.44296	0.21446	9.40548	30.3284	12.4279	0.14768	0.93973	0.16586	0.1287	0.17719	0.02823	0.35593	0.4012	0.24657	0.13452		0.02063	0.01482		0.11996	0.29456	0.10603
7	CI	0.00864	0.03058	0.07043	0.81817	0.04628	3.01588	0.01799	4.15313	0.1697	0.29717	0.07417	22.4938	1.61897	0.35726	0.19004	7.67695	35.3005	19.8047	0.16619	1.29018	0.14505	0.34738	0.20624	0.02662	0.27192	0.45737	0.34222	0.10536		0.02574	0.01559		0.09835	0.20552	0.15189
8	CI	0.01186	0.0528	0.15748	1.73088	0.03266	7.33273	0.03172	8.07071	0.22995	0.33093	0.07822	22.7895	1.50602	0.28872	0.16772	7.05028	31.8751	15.153	0.12131	0.90207	0.13894	0.21202	0.22685	0.03618	0.33114	0.49102	0.10487	0.1161		0.02881	0.02078		0.13347	0.21072	0.03545
9	CI	0.00126	0.0376	0.08784	0.98397	0.04079	6.08484	0.02145	7.6724	0.1406	0.20464	0.03534	21.0113	2.11104	0.25362	0.1705	5.94203	30.2906	21.3008	0.11127	1.35804	0.13655	0.2639	0.34248	0.02743	0.29576	0.58315	0.08292	0.08274		0.0388	0.02993		0.10302	0.12507	0.02831
10	CI	0.0073	0.02441	0.08317	1.72386	0.03999	9.78965	0.04142	12.6564	0.26831	0.36908	0.08523	23.3984	1.18794	0.33027	0.15442	6.71954	25.763	14.4737	0.14709	0.96021	0.11743	0.13068	0.20659	0.02469	0.30417	0.45454	0.10321	0.08555		0.02345	0.02583		0.11668	0.15241	0.03145
11	CI	0.01824	0.07957	0.18601	1.69146	0.05716	6.97021	0.02255	5.80849	0.20392	0.24143	0.05555	19.1662	2.19982	0.26566	0.19314	6.5056	34.4222	18.3447	0.23043	1.1455	0.09656	0.16644	0.22717	0.02934	0.42417	0.52591	0.14272	0.11392		0.02199	0.01641		0.12842	0.25601	0.04317
12	CI	0.00203	0.02543	0.12661	1.07706	0.04428	4.75756	0.01806	4.66855	0.11182	0.19778	0.04843	21.6415	1.98249	0.31023	0.19702	6.405	33.7239	20.7484	0.08127	1.22916	0.1087	0.34571	0.54249	0.02218	0.3563	0.5479	0.16193	0.05903		0.06073	0.06213		0.135	0.13818	0.06302
13	CI	0.01564	0.07833	0.27174	2.22818	0.03173	8.31245	0.01857	6.3739	0.14418	0.162	0.03895	17.3391	1.94262	0.20064	0.15441	5.69578	28.9794	23.8941	0.17721	1.99306	0.10194	0.16299	0.28923	0.02753	0.43043	0.43143	0.1284	0.0675		0.01918	0.02108		0.09087	0.12875	0.04868
14	CI	0.00098	0.08152	0.23235	1.8183	0.06397	8.20274	0.02489	7.91894	0.13587	0.21276	0.04401	19.5754	1.41778	0.25009	0.154	5.57076	28.6547	21.8523	0.15642	1.46141	0.10298	0.27833	0.29387	0.02681	0.34208	0.47411	0.24848	0.07912		0.0244	0.02614		0.11268	0.08096	0.08085
15	CI	0.00716	0.03567	0.08071	1.03021	0.06348	4.81702	0.01559	5.02917	0.1776	0.25547	0.06276	24.495	2.20468	0.32273	0.20381	5.97256	35.7474	15.3902	0.29702	0.90261	0.11407	0.24942	0.21272	0.03827	0.50732	0.8802	0.286	0.11749		0.02909	0.01405		0.16022	0.16704	0.1133
16	CI	0.00987	0.05334	0.23657	1.94996	0.04128	8.04796	0.02329	7.06741	0.22427	0.24716	0.05113	21.4206	2.00636	0.24025	0.1592	5.57138	30.2887	18.6267	0.13506	1.26003	0.10123	0.18375	0.29315	0.02743	0.37762	0.56193	0.11335	0.14896		0.02668	0.03271		0.13571	0.29965	0.03729
17	CI	0.02853	0.12832	0.2628	1.89827	0.03118	8.55042	0.01585	6.34263	0.09557	0.12047	0.02399	17.0112	1.75878	0.20237	0.13275	4.68251	27.7108	26.7381	0.17893	2.26713	0.08594	0.15708	0.22292	0.02438	0.28554	0.58399	0.09504	0.07546		0.01734	0.0193		0.09717	0.11975	0.03555
18	CI	0.026	0.0857	0.24221	1.96284	0.05638	5.80382	0.01499	3.71567	0.10789	0.14858	0.03183	17.99	2.07246	0.20894	0.16971	3.98302	42.3476	16.5378	0.24331	1.72334	0.08795	0.27954	0.22743	0.03513	0.48751	0.56548	0.11128	0.1206		0.03712	0.01943		0.14705	0.37026	0.03922
19	CI	0.00206	0.06271	0.17375	1.35613	0.03117	6.2637	0.02513	6.484	0.07761	0.15036	0.02761	21.189	1.52967	0.19702	0.12907	4.43283	28.9384	24.9732	0.09114	1.70707	0.08654	0.19916	0.35288	0.02228	0.28633	0.6053	0.10666	0.06694		0.03654	0.03727		0.16922	0.15682	0.03247
20	CI	0.01492	0.0968	0.38539	2.38617	0.05694	8.76077	0.01344	5.41437	0.09344	0.14553	0.03738	18.9954	1.44695	0.24395	0.14942	6.06906	27.0878	24.8224	0.16737	1.72642	0.07859	0.18139	0.33037	0.02098	0.34165	0.43155	0.16575	0.06986		0.02188	0.03252		0.07359	0.07823	0.05977
21	CI	0.00922	0.08452	0.18925	1.94181	0.13938	9.25018	0.0122	6.6677	0.09212	0.14234	0.02357	20.5792	1.43748	0.18724	0.07605	6.55468	27.3652	21.5395	0.15941	1.47043	0.10239	0.23622	0.29029	0.02286	0.26397	0.36909	0.36089	0.09712		0.01385	0.03737		0.07657	0.07469	0.1332
22	CI	0.01796	0.07767	0.22619	1.82131	0.07785	6.51644	0.02375	5.63879	0.19053	0.23518	0.0516	21.6891	2.01363	0.24884	0.15979	5.8182	29.6459	21.3067	0.19898	1.44483	0.09877	0.18405	0.27053	0.04114	0.3999	0.60242	0.14952	0.16258		0.14317	0.02583		0.16515	0.30871	0.04494
23	CI	0.01509	0.06462	0.20675	1.52035	0.04199	4.70138	0.01842	4.03882	0.22082	0.24796	0.05733	19.7533	2.20526	0.27545	0.20481	5.31865	34.9566	21.7872	0.20517	1.71864	0.08796	0.1744	0.25407	0.03135	0.40294	0.60529	0.10862	0.17498		0.02182	0.02503		0.19167	0.33153	0.03178
24	CI	0.00606	0.04858	0.19024	1.72728	0.05101	6.45635	0.02536	6.59583	0.2247	0.27681	0.05691	21.6246	2.28042	0.2735	0.1893	5.31924	30.8829	20.0077	0.15958	1.43062	0.08766	0.15629	0.23977	0.02362	0.32487	0.48461	0.14524	0.17233		0.01969	0.02554		0.15887	0.28623	0.04825
25	CI	0.00874	0.0647	0.27038	2.02866	0.04469	6.41231	0.02371	5.10887	0.24727	0.29086	0.06081	20.9179	2.09912	0.2701	0.19652	5.56059	33.683	18.7221	0.19803	1.36504	0.09803	0.1749	0.21731	0.02487	0.36298	0.57628	0.21339	0.13654		0.02261	0.02105		0.18058	0.32467	0.07338
26	CI	0.01543	0.08734	0.30464	2.26903	0.05913	7.7632	0.01907	5.40318	0.11931	0.1899	0.04229	19.2941	1.84668	0.25102	0.14926	5.56177	28.9271	23.7586	0.16283	1.60194	0.07194	0.17851	0.35581	0.02258	0.34225	0.54173	0.26201	0.06079		0.03239	0.03874		0.09067	0.09666	0.08011
27	CI	0.00411	0.03226	0.16236	1.53292	0.02476	5.46454	0.02711	5.338	0.24937	0.32028	0.05997	21.4327	2.50721	0.26953	0.17915	5.34865	39.4102	13.9408	0.09925	1.42448	0.11751	0.29446	0.2177	0.03169	0.31605	0.65126	0.04557	0.08132		0.0445	0.02393		0.0844	0.25025	0.01365
28	CI	0.00215	0.01342	0.05369	0.98602	0.03536	4.91253	0.02226	6.33129	0.19137	0.3034	0.06314	26.4987	2.23302	0.27342	0.15585	7.95391	28.5217	18.2969	0.10019	1.20488	0.15464	0.27433	0.25496	0.02527	0.27629	0.42585	0.09017	0.07556		0.02536	0.01847		0.1014	0.0982	0.02639
29	CI	0.00233	0.01489	0.07242	1.17861	0.03388	5.18874	0.01942	5.59821	0.15371	0.26108	0.04477	27.2277	1.97556	0.22822	0.12103	7.93904	26.6784	20.0532	0.09338	1.40774	0.15572	0.19223	0.27202	0.01809	0.2684	0.40194	0.09288	0.06401		0.02087	0.02151		0.07716	0.08611	0.03673
30	CI	0.00257	0.01596	0.03295	0.87364	0.03972	4.95735	0.02668	7.1889	0.14182	0.26767	0.06623	22.9579	1.06967	0.31688	0.13513	8.47211	29.531	20.0423	0.16839	1.31726	0.22364	0.19866	0.24127	0.02836	0.32102	0.57315	0.17983	0.13968		0.03488	0.02621		0.12973	0.21895	0.06038
31	CI	0.00639	0.02526	0.04661	0.8287	0.01475	2.98343	0.0146	3.71672	0.14335	0.25005	0.06484	25.1591	1.70044	0.34588	0.1754	8.62838	33.0237	19.7909	0.13547	1.24982	0.18039	0.21084	0.23879	0.02293	0.26671	0.4108	0.03132	0.0778		0.0411	0.01871		0.10182	0.0847	0.01028
32	CI	0.00867	0.04178	0.11534	1.20354	0.0352	4.32009	0.01687	4.3961	0.16074	0.22637	0.04355	21.6648	2.06349	0.23749	0.14946	6.40909	34.9676	20.3525	0.13288	1.5664	0.1414	0.24441	0.22889	0.02545	0.27403	0.52029	0.0571	0.08483		0.04023	0.01975		0.10323	0.12986	0.01857
33	CI	0.01293	0.0536	0.16202	1.27673	0.02934	4.5415	0.01669	4.02213	0.10951	0.17511	0.03918	22.6096	2.05461	0.24599	0.16139	5.39464	27.2394	27.1724	0.18455	1.94843	0.08787	0.24695	0.45163	0.02976	0.47825	0.75089	0.05008	0.06781		0.03585	0.05004		0.11586	0.16694	0.01834
34	CI	0.00607	0.04521	0.14446	1.27727	0.05129	8.36554	0.02682	10.1124	0.11675	0.16076	0.03433	18.1959	1.09904	0.18871	0.09721	4.62041	26.083	25.3896	0.12813	1.8898	0.07495	0.17476	0.41887	0.01711	0.32851	0.44178	0.13923	0.05213		0.02721	0.0549		0.08695	0.0935	0.05737
35	CI	0.01457	0.07538	0.27729	2.23187	0.06462	9.40642	0.02412	7.99865	0.15647	0.1961	0.03724	21.1052	2.24094	0.23689	0.16782	5.71364	27.7216	18.5603	0.18407	1.17459	0.09284	0.25337	0.39627	0.03118	0.55793	0.53706	0.13382	0.05267		0.04081	0.04388		0.10351	0.1115	0.05737
36	CI	0.00104	0.04359	0.14506	1.29691	0.04195	5.69388	0.02678	6.63342	0.15411	0.27139	0.06589	21.2432	1.63631	0.30381	0.18052	6.13334	30.9553	21.284	0.15139	1.38346	0.11953	0.32622	0.34655	0.02645	0.38601	0.47829	0.20524	0.08071		0.04041	0.04062		0.11857	0.11904	0.067
37	CI	0.01231	0.07878	0.27224	2.12043	0.05496	8.93129	0.01253	7.69648	0.1407	0.17887	0.03465	18.6274	1.88612	0.23069	0.16008	5.41008	30.9084	19.582	0.13611	1.22041	0.10937	0.25779	0.42742	0.02806	0.47426	0.50587	0.12164	0.05392		0.0451	0.05171		0.09405	0.09329	0.04293
38	CI	0.01305	0.06351	0.16961	1.43305	0.03083	6.73703	0.02733	6.94133	0.17739	0.25382	0.0602	20.7547	1.50254	0.23169	0.13745	6.16022	29.0392	22.508	0.12434	1.78911	0.12414	0.26986	0.30482	0.03053	0.32269	0.38553	0.07434	0.07141		0.02665	0.02985		0.08766	0.08877	0.02937
39	CI	0.01612	0.07765	0.21062	1.45648	0.05366	6.66226	0.02407	6.39589	0.13897	0.20219	0.04506	21.3565	1.925	0.25404	0.17404	5.36533	30.3841	21.7655	0.09426	1.45974	0.07362	0.2056	0.36602	0.02295	0.30912	0.47695	0.09995	0.04639		0.03158	0.03627		0.10859	0.12363	0.03788
40	CI	0.00183	0.09449	0.21588	1.62881	0.0328	5.1207	0.01525	3.64437	0.08035	0.13139	0.02617	20.6854	1.98675	0.1903	0.12528	4.54564	27.7454	29.4205	0.1662	1.85054	0.08247	0.22009	0.43893	0.02077	0.44854	0.58204	0.10356	0.07019		0.038	0.05141		0.0966	0.10582	0.03358
41	CI	0.00625	0.04975	0.12101	2.13257	0.05323	6.93327	0.02713	5.98326	0.19981	0.28905	0.06728	23.6678	2.57124	0.30649	0.21456	5.59714	29.0478	18.9366	0.22352	1.2847	0.0916	0.19005	0.27348	0.02784	0.33601	0.49709	0.21942	0.09536		0.03049	0.03146		0.14362	0.28969	0.06147
42	CI	0.00207	0.03492	0.23206	2.17079	0.03145	11.3798	0.03283	10.8453	0.24214	0.21098	0.04597	21.6388	3.26027	0.22473	0.21252	4.66716	25.4504	15.4775	0.10387	0.97024	0.08712	0.32815	0.47655	0.02247	0.59436	0.62134	0.10666	0.05524		0.06516	0.08106		0.10242	0.19109	0.03463
43	CI	0.00193	0.06144	0.17589	1.82233	0.04149	7.67667	0.02349	7.06015	0.17173	0.20729	0.04478	22.102	2.33166	0.23728	0.1751	5.67368	28.2472	20.4704	0.097	1.42058	0.09772	0.20992	0.34364	0.02099	0.33545	0.45411	0.12384	0.05896		0.0289	0.03511		0.10489	0.09289	0.05147
44	CI	0.0023	0.09207	0.25228	2.01426	0.05196	10.4471	0.03674	11.3006	0.20427	0.24898	0.05103	19.9737	1.91436	0.23078	0.1656	5.08923	29.3161	15.2677	0.12325	1.06663	0.09861	0.28712	0.26229	0.01405	0.37319	0.45017	0.14358	0.09367		0.03265	0.03387		0.12582	0.18962	0.04646
45	CI	0.00154	0.0498	0.21129	1.73504	0.04124	7.88613	0.03052	8.28757	0.30623	0.32698	0.09304	22.0387	2.39312	0.33687	0.2524	5.3163	31.5888	15.4769	0.11519	0.90713	0.09339	0.31576	0.3411	0.03177	0.46281	0.62641	0.17009	0.08498		0.0365	0.04142		0.14824	0.19193	0.06089
46	CI	0.00047	0.04007	0.15137	1.41138	0.01781	6.49172	0.01882	6.13391	0.14749	0.18004	0.04171	19.8568	2.45675	0.22766	0.20586	4.94458	34.2178	19.9445	0.11721	1.29049	0.12248	0.35908	0.34814	0.02006	0.38806	0.45839	0.04961	0.07066		0.05652	0.04045		0.07094	0.10007	0.01913
47	CI	0.00203	0.10264	0.3479	2.95857	0.0687	9.38425	0.03456	7.47843	0.29057	0.32191	0.08372	22.0688	1.84051	0.31529	0.19842	5.30358	27.2957	17.991	0.1654	1.37563	0.06838	0.17945	0.25747	0.03044	0.38489	0.46358	0.25994	0.14928		0.02069	0.02161		0.13844	0.30694	0.09137
48	CI	0.00239	0.06057	0.20833	1.72703	0.04316	6.97704	0.03986	7.40428	0.273	0.33537	0.07833	22.5161	2.01119	0.30184	0.19881	5.44822	31.5885	17.2292	0.1287	1.17065	0.09791	0.24141	0.29706	0.03029	0.38045	0.51048	0.18997	0.09286		0.0338	0.02973		0.12519	0.16122	0.06701
49	CI	0.0023	0.05993	0.16562	1.70288	0.06464	8.08682	0.0268	8.82077	0.25789	0.30494	0.08655	22.2146	1.7792	0.29857	0.20184	5.82828	28.2364	18.541	0.09279	1.26699	0.10982	0.30757	0.32253	0.01516	0.27338	0.29583	0.25793	0.07373		0.025	0.03516		0.07748	0.06416	0.10334
50	CI	0.003	0.04193	0.14853	1.32918	0.09145	5.40473	0.02551	5.78542	0.17988	0.29092	0.07376	22.6158	1.75966	0.35771	0.18464	7.44641	31.9498	17.8142	0.13354	1.16406	0.15796	0.32511	0.399	0.03181	0.40347	0.55815	0.36866	0.17319		0.06562	0.05919		0.17636	0.35265	0.12871
1	C3	0.02545	0.11132	0.21292	1.61787	0.05347	7.13419	0.0254	6.32579	0.1019	0.18353	0.03776	20.5076	1.23814	0.21861	0.11662	6.09948	30.523	21.9024	0.23656	1.50073	0.10607	0.15293	0.22624	0.03719	0.31854	0.44437	0.16826	0.06333		0.0168	0.02644		0.11403	0.08837	0.06469
2	C3	0.00324	0.05233	0.13075	1.29282	0.05596	7.16834	0.02487	8.59774	0.12573	0.19944	0.12579	22.4101	1.54732	0.25157	0.15174	6.32225	26.9056	20.725	0.14006	1.58262	0.14213	0.23467	0.25202	0.0749	0.32885	0.46557	0.21625	0.07655		0.06865	0.03133		0.09498	0.11564	0.08519
3	C3	0.00466	0.03453	0.10431	2.23898	0.08382	11.2195	0.02442	12.8827	0.17068	0.24311	0.0653	19.9667	1.18452	0.27588	0.14855	5.79724	26.0047	16.3111	0.17883	0.97411	0.10044	0.17364	0.25552	0.04034	0.44654	0.47322	0.20375	0.06841		0.02805	0.03091		0.08216	0.11151	0.07192
4	C3	0.00992	0.06823	0.26199	2.2536	0.02829	7.13498	0.01817	5.1114	0.15589	0.1494	0.03067	20.2707	4.03086	0.16752	0.1362	3.54524	32.9242	20.7058	0.2064	0.90623	0.05499	0.17801	0.276	0.0289	0.47668	0.50411	0.07623	0.04234		0.02634	0.03094		0.07232	0.09126	0.02618
5	C3	0.0079	0.06027	0.36478	3.629	0.01959	11.8619	0.04306	8.49029	0.25796	0.29101	0.05983	23.2544	2.45509	0.23926	0.15159	6.10145	27.0831	12.5272	0.20188	0.69087	0.10826	0.22346	0.24677	0.02895	0.68322	0.49994	0.04571	0.0491		0.03309	0.03188		0.07429	0.16869	0.01622
6	C3	0.00466	0.03075	0.10075	1.14779	0.06315	5.96149	0.03744	7.67357	0.38345	0.502	0.13666	28.0502	1.40072	0.46148	0.21392	9.40737	29.2949	12.0104	0.15385	0.88021	0.17109	0.11173	0.18263	0.0251	0.34798	0.37997	0.24871	0.12823		0.02381	0.02149		0.12503	0.24514	0.07431
7	C3	0.00225	0.03495	0.0822	0.96777	0.08022	3.50286	0.02491	4.75879	0.20534	0.35832	0.08894	23.0123	1.68505	0.36751	0.18561	7.38864	34.1024	19.4136	0.17964	1.27778	0.12904	0.33353	0.20441	0.0274	0.27937	0.46236	0.29855	0.09631		0.02477	0.01622		0.11929	0.19764	0.09192
8	C3	0.01109	0.04843	0.16029	1.58138	0.0551	6.16941	0.03061	7.09347	0.20596	0.32354	0.0792	22.0709	1.40414	0.2987	0.15607	7.74742	34.3725	15.0919	0.1077	0.84291	0.17343	0.23798	0.24758	0.02934	0.30543	0.42721	0.20069	0.12463		0.04747	0.03011		0.11405	0.14271	0.06864
9	C3	0.00183	0.04887	0.1058	1.09593	0.03337	6.49484	0.02199	7.92813	0.14385	0.2041	0.03318	21.1845	2.12503	0.24731	0.16309	5.64162	29.6144	21.3661	0.11223	1.38213	0.11734	0.24173	0.31689	0.02405	0.27597	0.56918	0.10793	0.07851		0.02908	0.02612		0.09501	0.1297	0.04014
10	C3	0.00392	0.02177	0.06918	1.39067	0.02457	8.15622	0.03499	11.0792	0.22442	0.32591	0.07692	22.7557	1.16116	0.32154	0.17037	6.87593	27.6705	16.0261	0.16006	1.01843	0.14086	0.27493	0.22844	0.02259	0.36188	0.64384	0.11626	0.0964		0.03496	0.02104		0.15058	0.29714	0.04358
11	C3	0.01869	0.08195	0.2158	1.79327	0.04084	6.64517	0.02481	5.61343	0.19982	0.24839	0.05855	18.9938	2.08036	0.26447	0.18141	6.7312	35.1242	18.3224	0.21281	1.10263	0.10763	0.18387	0.23449	0.02391	0.39678	0.46263	0.12795	0.09942		0.02891	0.03095		0.11414	0.1843	0.05093
12	C3	0.00177	0.03279	0.1459	1.16645	0.03641	5.0846	0.01775	4.98703	0.11833	0.2003	0.04729	21.4114	2.01064	0.3031	0.19544	6.17333	33.3267	20.8735	0.08301	1.26021	0.10077	0.32601	0.50893	0.01914	0.34315	0.56994	0.15282	0.05546		0.05347	0.05469		0.12698	0.1516	0.06109
13	C3	0.01354	0.0715	0.25962	2.37338	0.02959	9.04933	0.02383	6.99726	0.16366	0.1891	0.03886	17.8805	1.96257	0.19747	0.14397	5.52722	28.0558	23.2523	0.16292	1.90472	0.09922	0.15704	0.27551	0.01972	0.40512	0.38703	0.0488	0.05572		0.0211	0.03078		0.08231	0.10147	0.01905
14	C3	0.00127	0.08527	0.22911	1.72908	0.02832	7.77781	0.02446	7.62661	0.13061	0.20565	0.04101	19.7043	1.41583	0.25445	0.15433	5.75167	29.0971	21.99	0.14022	1.46525	0.11733	0.20888	0.2999	0.0199	0.3517	0.60408	0.10203	0.08517		0.02417	0.02572		0.10978	0.16546	0.03353
15	C3	0.00658	0.03726	0.07764	1.11179	0.05226	5.1616	0.02201	5.37935	0.1954	0.28103	0.06758	24.9953	2.23089	0.31106	0.18852	5.74447	35.177	15.2791	0.28806	0.8835	0.10576	0.22716	0.20306	0.03967	0.48615	0.8334	0.136	0.09291		0.02731	0.02121		0.14957	0.14188	0.04551
16	C3	0.00801	0.05279	0.23764	2.13566	0.02463	8.66681	0.02934	7.74391	0.2594	0.29216	0.05953	21.9738	2.01494	0.24023	0.15463	5.40292	29.3758	17.8944	0.12828	1.20056	0.09872	0.17202	0.27805	0.02332	0.35393	0.51008	0.07487	0.13135		0.02722	0.03574		0.12369	0.25098	0.02462
17	C3	0.02137	0.12525	0.2883	2.06215	0.04036	8.84844	0.01894	6.59704	0.1046	0.1368	0.02625	16.7797	1.73579	0.19381	0.12361	4.52555	27.5798	26.581	0.17922	2.20914	0.0791	0.14992	0.21925	0.02263	0.28374	0.57198	0.12396	0.07511		0.01951	0.01978		0.1038	0.10162	0.05251
18	C3	0.02408	0.09653	0.26125	2.23502	0.05311	6.32984	0.01862	4.13111	0.12868	0.17334	0.03377	17.989	2.05153	0.20187	0.1626	3.87392	41.4677	16.3395	0.24088	1.67426	0.07963	0.26664	0.2174	0.03371	0.46426	0.54373	0.19802	0.11256		0.03466	0.0216		0.14764	0.33415	0.05946
19	C3	0.01235	0.06501	0.16043	1.35716	0.04222	6.43119	0.02227	6.66864	0.07298	0.14285	0.0238	21.4283	1.56744	0.1832	0.11736	4.41456	26.4904	26.7896	0.08591	1.80476	0.07886	0.1867	0.34015	0.022	0.2712	0.5996	0.13482	0.06549		0.02943	0.03666		0.15441	0.14271	0.05751
20	C3	0.01005	0.05347	0.20868	1.67019	0.02386	6.79426	0.01532	4.93711	0.09879	0.16622	0.04006	19.0956	1.34025	0.26542	0.15661	6.62031	31.3653	23.4641	0.14648	1.61391	0.11828	0.22856	0.36165	0.0201	0.36337	0.43931	0.04732	0.06514		0.03109	0.03482		0.08286	0.10055	0.02094
21	C3	0.00829	0.08581	0.24717	2.76398	0.13431	12.4369	0.02655	8.39646	0.12541	0.18191	0.03686	22.0958	1.48681	0.18081	0.09269	5.78481	23.7985	18.8082	0.15347	1.24218	0.07272	0.17337	0.18583	0.0176	0.2216	0.30378	0.5242	0.09037		0.00993	0.02015		0.05344	0.04001	0.19997
22	C3	0.01013	0.05948	0.21932	1.82658	0.03797	6.60153	0.02373	5.85168	0.20734	0.25407	0.05241	21.6447	1.968	0.23981	0.16191	5.47471	32.0294	19.7099	0.1734	1.32941	0.09965	0.18516	0.25797	0.02497	0.36711	0.49395	0.10025	0.14147		0.02686	0.0277		0.13864	0.2288	0.03203
23	C3	0.0067	0.04656	0.18445	1.56158	0.01972	4.9464	0.02196	4.3919	0.23896	0.27833	0.06321	20.4951	2.23213	0.2746	0.20781	5.21352	34.6067	21.1692	0.19185	1.62457	0.09401	0.17485	0.24978	0.02565	0.38533	0.56114	0.05042	0.16842		0.02514	0.02659		0.16982	0.27818	0.01539
24	C3	0.00623	0.03363	0.14833	1.31376	0.02807	5.12857	0.02207	5.77651	0.20017	0.274	0.05896	21.9383	2.14742	0.28778	0.19174	5.9326	32.8132	20.0118	0.15109	1.38454	0.12834	0.19602	0.26396	0.02328	0.34356	0.48667	0.06656	0.09528		0.03336	0.03062		0.1713	0.28839	0.02387
25	C3	0.01087	0.06787	0.27039	2.0004	0.06207	6.37474	0.02466	5.08446	0.24155	0.28504	0.05767	20.8598	2.09147	0.26292	0.19136	5.43273	34.0233	18.8778	0.19645	1.35752	0.09384	0.16532	0.20635	0.02591	0.35005	0.54735	0.14324	0.13385		0.02628	0.02184		0.1699	0.30331	0.03974
26	C3	0.01357	0.06691	0.23965	1.91744	0.02513	6.86876	0.01968	5.22048	0.11904	0.20005	0.04434	19.2494	1.34626	0.25705	0.15552	5.76345	30.7105	23.9702	0.13963	1.59403	0.09924	0.22197	0.39204	0.02162	0.36844	0.55437	0.05578	0.0615		0.03246	0.04261		0.09499	0.1092	0.02464
27	C3	0.00244	0.03502	0.17821	1.55114	0.03438	5.3466	0.02898	5.32804	0.25728	0.33988	0.06646	21.8935	2.46132	0.29527	0.192	5.62247	38.9356	13.5337	0.10375	1.39334	0.12459	0.30823	0.22769	0.02431	0.31852	0.64899	0.17392	0.08349		0.04438	0.02639		0.0969	0.25826	0.06495
28	C3	0.00383	0.01799	0.08568	1.27184	0.01418	5.2587	0.02322	5.65053	0.16589	0.28021	0.05119	26.6562	1.90103	0.2542	0.14555	7.88506	27.3223	19.5742	0.09464	1.51119	0.17244	0.26621	0.28261	0.0182	0.27737	0.41744	0.08724	0.06808		0.02068	0.02435		0.08478	0.09739	0.01554
29	C3	0.0048	0.01655	0.06448	1.09641	0.02593	5.10939	0.02622	6.51636	0.20916	0.32607	0.07008	26.3962	2.20635	0.28247	0.15966	7.94818	28.4917	17.9994	0.09586	1.1916	0.15843	0.19412	0.25988	0.02028	0.28452	0.43217	0.0661	0.06784		0.02859	0.02533		0.10228	0.09605	0.0275
30	C3	0.00357	0.01934	0.04498	0.92896	0.03118	4.99588	0.0252	7.00001	0.13858	0.25984	0.06368	22.7313	1.10442	0.31075	0.13317	8.21243	29.5167	20.4824	0.16717	1.33327	0.20958	0.20053	0.24632	0.02269	0.33345	0.72195	0.12329	0.12991		0.03343	0.03014		0.12477	0.27214	0.04896
31	C3	0.00152	0.029	0.06427	1.08243	0.0424	3.7206	0.01997	4.49991	0.184	0.29223	0.07655	24.1022	1.86417	0.33835	0.19359	7.5663	31.5097	20.8753	0.16416	1.39322	0.13882	0.20226	0.24812	0.01806	0.28734	0.47508	0.18978	0.0774		0.02268	0.02168		0.11956	0.10682	0.07254
32	C3	0.00201	0.05032	0.14872	1.43852	0.07974	5.08052	0.02245	4.97142	0.19601	0.26742	0.05336	22.1141	2.35581	0.27571	0.17033	6.52036	30.7337	21.2356	0.16597	1.68059	0.12168	0.22994	0.25979	0.02008	0.30034	0.59	0.34641	0.11348		0.02961	0.02801		0.12572	0.13911	0.13323
33	C3	0.00185	0.06323	0.238	1.41567	0.02011	5.7438	0.02293	6.42596	0.1214	0.18742	0.07346	21.6007	1.7155	0.21554	0.15327	5.30461	25.4658	26.6596	0.15163	1.98827	0.09496	0.24745	0.47291	0.0824	0.4486	0.64797	0.02613	0.05897		0.03956	0.06194		0.10511	0.13691	0.00836
34	C3	0.00188	0.03884	0.24467	2.12737	0.02643	10.3268	0.03378	9.2028	0.15411	0.22066	0.04896	19.5541	1.40381	0.25162	0.13202	5.85438	28.239	18.5483	0.13805	1.17051	0.10315	0.24668	0.40374	0.01901	0.44964	0.5605	0.07966	0.06416		0.03438	0.04268		0.10702	0.14497	0.02638
35	C3	0.00191	0.07114	0.31094	2.53626	0.04243	10.0039	0.02942	8.55046	0.18545	0.23546	0.04495	21.4824	2.2626	0.25698	0.18176	5.60652	27.0153	17.5793	0.17636	1.12794	0.09312	0.25168	0.39333	0.02373	0.52805	0.5027	0.12383	0.06247		0.03467	0.04701		0.08955	0.10007	0.04824
36	C3	0.0015	0.04695	0.14816	1.2547	0.01633	5.47172	0.02528	6.38128	0.14635	0.25929	0.06283	20.9637	1.62269	0.3007	0.18	6.18433	31.5671	21.6155	0.13904	1.40184	0.13056	0.31422	0.35093	0.02221	0.39612	0.49689	0.07202	0.07734		0.03743	0.03889		0.11393	0.1309	0.02939
37	C3	0.0049	0.1556	0.53443	3.65911	0.06122	12.6496	0.03111	9.25558	0.17332	0.20674	0.04563	19.4065	2.03061	0.22797	0.14407	4.89814	25.5618	17.7709	0.12387	1.10697	0.06958	0.27344	0.32475	0.02141	0.38555	0.39011	0.16974	0.05978		0.02718	0.04783		0.06867	0.06351	0.05037
38	C3	0.00146	0.06494	0.18302	1.57271	0.02268	6.88586	0.02937	7.1608	0.1883	0.27155	0.06268	21.083	1.5942	0.25338	0.14433	6.26176	28.2502	22.3023	0.1223	1.77186	0.11877	0.18373	0.33303	0.01599	0.33968	0.40173	0.04612	0.07411		0.02619	0.03657		0.09015	0.08987	0.01729
39	C3	0.0009	0.07043	0.19798	1.37373	0.05194	5.79479	0.02227	5.82813	0.15886	0.24029	0.0566	21.9214	2.04322	0.27507	0.18811	5.4852	31.083	21.4798	0.09764	1.45466	0.08187	0.23631	0.41307	0.02314	0.33805	0.49778	0.15354	0.05756		0.03271	0.04412		0.11626	0.12888	0.05275
40	C3	0.00078	0.05491	0.14175	1.21655	0.0422	4.46115	0.01409	3.6177	0.07921	0.13546	0.02465	20.3446	1.90354	0.19564	0.12934	4.6204	31.2761	27.5947	0.15655	1.72742	0.08469	0.22659	0.42665	0.01825	0.41633	0.54242	0.14597	0.07106		0.03496	0.05204		0.08927	0.10407	0.05106
41	C3	0.00098	0.03523	0.09288	1.65968	0.04043	5.87703	0.02267	5.4285	0.17897	0.26824	0.0621	22.8115	2.4187	0.29401	0.20826	5.39973	32.8269	18.7509	0.20621	1.28499	0.09002	0.19122	0.25979	0.02432	0.32198	0.48374	0.11952	0.09653		0.0298	0.02766		0.13032	0.31468	0.04243
42	C3	0.00176	0.02763	0.17451	1.64349	0.03806	9.1243	0.02707	9.40175	0.19947	0.19415	0.04164	21.0844	2.89707	0.22178	0.20257	4.61396	30.7494	15.491	0.10558	0.94778	0.09433	0.33591	0.46008	0.01945	0.54107	0.6861	0.09694	0.05903		0.06516	0.07709		0.09482	0.24228	0.04037
43	C3	0.00051	0.03069	0.09895	1.12002	0.01294	5.49378	0.01834	5.92359	0.13393	0.1907	0.04231	22.6094	2.16468	0.25706	0.191	6.57562	31.4301	20.0895	0.08688	1.31977	0.15344	0.35912	0.39593	0.01871	0.35103	0.49123	0.03998	0.08		0.03986	0.0344		0.09581	0.13438	0.01639
44	C3	0.00194	0.19348	0.4344	2.82401	0.07666	12.29	0.04478	11.8009	0.22089	0.26152	0.05931	20.5444	2.03093	0.235	0.15311	4.92955	25.7754	15.0478	0.11905	1.04513	0.0849	0.17175	0.22575	0.01193	0.30644	0.36446	0.24833	0.09514		0.02176	0.04162		0.10068	0.14032	0.09867
45	C3	0.00288	0.04171	0.18118	1.49717	0.0395	7.05029	0.02607	7.71157	0.27174	0.3058	0.08462	22.2943	2.34194	0.33164	0.2348	5.48736	31.7599	16.4575	0.12459	0.95914	0.10376	0.25205	0.36202	0.03155	0.47377	0.75675	0.14169	0.08863		0.04212	0.04166		0.15715	0.29372	0.05135
46	C3	0.00083	0.08889	0.28184	2.34107	0.0233	9.55418	0.02635	7.79564	0.1912	0.20737	0.04338	20.5538	2.69533	0.22384	0.18895	4.6569	27.18	20.5372	0.13054	1.39626	0.0769	0.22932	0.29861	0.01601	0.37717	0.49976	0.04971	0.0506		0.03571	0.04383		0.07464	0.11108	0.01984
47	C3	0.00064	0.06829	0.23834	2.03136	0.02184	6.87858	0.02519	6.05822	0.22847	0.27821	0.07569	20.9476	1.70331	0.31824	0.20212	5.75282	32.4642	18.5633	0.15127	1.40658	0.10712	0.24592	0.33081	0.01706	0.43195	0.50842	0.06291	0.18019		0.0336	0.03641		0.17408	0.43819	0.01917
48	C3	0.00246	0.06439	0.20752	1.61041	0.03461	6.40615	0.03705	6.98977	0.26216	0.32571	0.07654	21.8153	1.99804	0.29569	0.20912	5.30979	33.1326	17.4408	0.12825	1.20005	0.10345	0.26836	0.30485	0.02887	0.39998	0.61202	0.13655	0.09459		0.03393	0.02847		0.13365	0.25062	0.05818
49	C3	0.00239	0.07893	0.19269	1.77455	0.03537	8.16521	0.02698	8.82569	0.26149	0.30484	0.08554	22.1938	1.79518	0.30066	0.19893	5.83431	28.27	18.3639	0.0889	1.25049	0.1131	0.29836	0.28572	0.01144	0.28862	0.43788	0.13607	0.06112		0.02773	0.0245		0.07843	0.13656	0.05061
50	C3	0.00011	0.04013	0.15974	1.38369	0.01447	5.38668	0.02248	5.53388	0.18939	0.27051	0.06963	21.7012	1.82862	0.31759	0.21304	6.39149	35.426	17.2903	0.11598	1.16862	0.146	0.4065	0.35666	0.01795	0.36799	0.46513	0.05139	0.13157		0.04496	0.03868		0.13241	0.29832	0.01887
1	C6	0.00313	0.11808	0.23494	1.81184	0.0498	7.82509	0.02884	7.03266	0.12683	0.22835	0.08254	22.0221	1.32856	0.23971	0.13336	6.73698	27.3487	20.9581	0.22862	1.45337	0.11371	0.17823	0.23573	0.07944	0.3456	0.472	0.16959	0.05767		0.02106	0.02309		0.12369	0.11027	0.07832
2	C6	0.00208	0.05287	0.12596	1.1758	0.05028	6.35089	0.02142	7.73077	0.11648	0.19686	0.04514	21.8226	1.46323	0.27081	0.14537	6.3638	30.9638	19.5753	0.13149	1.40453	0.15941	0.23181	0.24195	0.03484	0.30401	0.43924	0.19162	0.085		0.03613	0.02794		0.08379	0.09248	0.06242
3	C6	0.00523	0.02904	0.08137	1.74886	0.03404	9.47977	0.0217	11.2353	0.15355	0.23227	0.06822	22.169	1.28271	0.31565	0.16057	6.50834	27.0811	16.128	0.17529	0.97696	0.13214	0.20844	0.28008	0.01722	0.46072	0.48553	0.12295	0.07788		0.0329	0.03694		0.08473	0.12504	0.0484
4	C6	0.00252	0.07025	0.23498	1.9466	0.02924	6.53581	0.02013	4.87788	0.1555	0.15847	0.02816	20.8442	4.04107	0.21213	0.16518	4.41976	30.4093	22.0303	0.23748	1.02002	0.08782	0.24914	0.3753	0.03286	0.60845	0.66951	0.08481	0.05783		0.04066	0.05435		0.10594	0.16683	0.02746
5	C6	0.0052	0.0684	0.37881	2.82111	0.05647	9.89099	0.04	7.85956	0.24042	0.29207	0.06114	22.801	2.40914	0.27452	0.16722	6.93912	27.9556	13.7389	0.23108	0.78355	0.13008	0.27245	0.32356	0.02761	0.78801	0.64021	0.22056	0.07003		0.04045	0.05172		0.09337	0.24158	0.08611
6	C6	0.00704	0.04421	0.15032	1.46426	0.07049	6.79346	0.03717	7.85107	0.38706	0.4784	0.12762	27.0652	1.55157	0.42246	0.20375	8.68718	29.1383	12.1665	0.16538	0.8877	0.14434	0.13798	0.1895	0.02606	0.39035	0.41218	0.33799	0.10378		0.0168	0.0235		0.12094	0.27326	0.12417
7	C6	0.00504	0.0747	0.15045	1.62771	0.07187	5.30631	0.03165	6.2921	0.26919	0.42984	0.1213	25.1644	1.92363	0.36809	0.17592	7.04915	28.2661	19.1741	0.16024	1.29885	0.1424	0.28529	0.18379	0.09347	0.25136	0.41503	0.25441	0.07652		0.01395	0.0167		0.0775	0.15412	0.0748
8	C6	0.00526	0.06547	0.18982	1.98938	0.03121	7.87122	0.04232	8.68637	0.2571	0.38313	0.08891	23.3906	1.51739	0.30597	0.15668	7.054	30.1634	14.6158	0.1171	0.88701	0.14007	0.21185	0.22232	0.03267	0.34109	0.53492	0.1246	0.1089		0.02708	0.02339		0.1428	0.22842	0.04377
9	C6	0.00638	0.05285	0.12513	1.11728	0.02822	6.56408	0.02147	8.10297	0.14352	0.21018	0.03168	22.1065	2.18734	0.2623	0.17202	6.0199	26.7587	22.3752	0.1169	1.44212	0.12802	0.2572	0.33454	0.02132	0.29266	0.59273	0.11695	0.07591		0.03292	0.03416		0.09728	0.1263	0.04527
10	C6	0.00557	0.0249	0.07729	1.41	0.02493	8.27477	0.03632	11.3344	0.23101	0.33775	0.08122	22.9798	1.17536	0.33409	0.17774	7.18405	27.849	15.1925	0.14497	0.99531	0.14374	0.26794	0.22453	0.02399	0.32209	0.49579	0.12642	0.09395		0.02521	0.02474		0.1296	0.20292	0.04809
11	C6	0.00117	0.0804	0.19832	1.77072	0.07986	6.99137	0.02642	6.08357	0.22375	0.28454	0.07027	19.7403	2.17271	0.28851	0.19038	6.70759	33.3783	17.7894	0.23295	1.13036	0.1063	0.1881	0.24928	0.01824	0.42508	0.53745	0.34466	0.1162		0.02548	0.02408		0.14403	0.25267	0.12752
12	C6	0.00238	0.05147	0.19566	1.42267	0.14573	5.75032	0.02068	5.29479	0.13401	0.21053	0.03692	21.1814	2.16348	0.29432	0.19608	5.83326	32.484	20.9211	0.09119	1.29785	0.09185	0.29181	0.47213	0.01917	0.33739	0.5414	0.09348	0.04473		0.04532	0.04723		0.11449	0.13844	0.03471
13	C6	0.00308	0.10275	0.35537	2.77603	0.02836	9.57213	0.02494	7.22373	0.17917	0.20405	0.04841	18.3907	2.03242	0.22324	0.15811	5.95784	25.2399	23.3417	0.17717	1.93482	0.10721	0.17634	0.29809	0.02065	0.45821	0.46415	0.09982	0.06736		0.01761	0.03405		0.1005	0.13826	0.04384
14	C6	0.00343	0.10183	0.26264	1.88201	0.02464	8.12231	0.02318	7.71631	0.13485	0.20748	0.04137	19.5305	1.44641	0.24974	0.15387	5.4578	28.78	22.1819	0.1446	1.47699	0.10443	0.19829	0.29556	0.01178	0.35423	0.56711	0.11451	0.06753		0.02984	0.02766		0.11057	0.133	0.04372
15	C6	0.00463	0.05959	0.13526	1.52492	0.04746	6.21532	0.02471	6.06919	0.22123	0.31024	0.07453	25.2539	2.33871	0.33666	0.19832	5.95292	30.9867	16.1262	0.30285	1.01353	0.10518	0.23747	0.21499	0.03648	0.52705	0.91255	0.17915	0.11267		0.02547	0.02204		0.16991	0.19148	0.06866
16	C6	0.00436	0.07	0.30056	2.34574	0.02055	8.83281	0.0328	7.83653	0.27274	0.31531	0.0671	22.349	2.04417	0.26424	0.16459	5.79564	28.1219	17.452	0.13747	1.18793	0.11212	0.19481	0.29636	0.02584	0.41115	0.6295	0.03421	0.1434		0.0298	0.03636		0.14478	0.31726	0.00899
17	C6	0.0022	0.14864	0.31213	2.13352	0.0596	8.93522	0.0217	6.9652	0.12051	0.16253	0.03061	18.1871	1.81768	0.23483	0.13827	5.20218	24.5111	25.9661	0.19354	2.18567	0.09591	0.17618	0.25053	0.0158	0.3195	0.65664	0.4922	0.09853		0.01834	0.02293		0.12598	0.15216	0.24687
18	C6	0.0029	0.09745	0.27926	2.13784	0.08468	6.25511	0.02209	4.29571	0.13158	0.18908	0.03782	18.7204	2.04939	0.2318	0.17469	4.28798	39.9037	16.2175	0.25536	1.65396	0.09215	0.28776	0.24208	0.03437	0.47073	0.58936	0.39339	0.12058		0.03332	0.02692		0.16458	0.37642	0.13996
19	C6	0.00153	0.07996	0.22417	1.68688	0.07246	7.44872	0.02949	7.30338	0.08794	0.16579	0.03011	21.8764	1.65531	0.19932	0.12559	4.21985	25.3865	25.3669	0.09671	1.77018	0.06231	0.16268	0.3196	0.02455	0.26081	0.59191	0.23831	0.0727		0.02564	0.03293		0.15208	0.13965	0.08959
20	C6	0.00195	0.12279	0.45575	3.02069	0.05457	10.8133	0.02051	6.8256	0.13774	0.20742	0.053	20.4904	1.56873	0.26639	0.15154	5.69877	24.627	22.1316	0.14978	1.58439	0.0697	0.14781	0.26388	0.01169	0.28431	0.37211	0.17858	0.05153		0.01225	0.0275		0.05857	0.07453	0.06569
21	C6	0.00252	0.07886	0.18646	1.8263	0.05147	8.51496	0.02201	6.81471	0.11061	0.18238	0.03603	22.4389	1.42166	0.23365	0.10762	7.44362	26.5092	20.482	0.1514	1.41775	0.14397	0.17451	0.23346	0.01899	0.31602	0.42394	0.24716	0.07822		0.02306	0.02595		0.08631	0.09912	0.09713
22	C6	0.00268	0.09885	0.29477	2.243	0.05495	7.41484	0.02935	6.37905	0.23099	0.29517	0.06302	22.8209	2.00692	0.27431	0.16374	6.10799	27.7566	19.7227	0.19031	1.36892	0.10929	0.19809	0.27397	0.02509	0.39982	0.56645	0.19869	0.15229		0.02693	0.03213		0.15719	0.27232	0.06872
23	C6	0.00288	0.07355	0.24919	1.76519	0.03383	5.30953	0.02438	4.6666	0.25607	0.30683	0.07559	20.7997	2.18369	0.27615	0.21677	5.47763	33.4375	20.5612	0.1966	1.59758	0.0991	0.18306	0.25094	0.07447	0.40119	0.59608	0.11595	0.16749		0.02346	0.02826		0.18783	0.31987	0.04176
24	C6	0.00369	0.05811	0.22309	1.8825	0.0544	6.78324	0.03045	7.08263	0.25197	0.33363	0.06902	23.0663	2.31058	0.30391	0.18967	5.74885	27.5235	19.9516	0.17063	1.43023	0.09437	0.16096	0.2616	0.01681	0.33161	0.5029	0.31191	0.19724		0.0241	0.03773		0.16909	0.30376	0.11988
25	C6	0.00204	0.08101	0.32054	2.25594	0.04539	6.84272	0.03204	5.56934	0.27693	0.34542	0.07573	21.4491	2.07267	0.29029	0.19143	5.77248	31.9246	18.3468	0.19631	1.32793	0.10254	0.17935	0.22687	0.02625	0.37046	0.60681	0.16194	0.20223		0.02366	0.02752		0.1892	0.40539	0.05911
26	C6	0.0016	0.07045	0.25858	1.95039	0.0228	6.82896	0.02314	5.33701	0.12923	0.22134	0.04954	19.6245	1.51995	0.27879	0.16249	5.8816	30.1641	23.5337	0.15042	1.57265	0.10425	0.23095	0.41346	0.0198	0.39484	0.56704	0.07873	0.06737		0.03844	0.04421		0.09979	0.13009	0.02975
27	C6	0.00744	0.06724	0.32989	2.57354	0.09716	7.69122	0.04028	6.53339	0.34261	0.38538	0.5396	22.3426	2.63867	0.16466	0.21608	5.12384	33.4585	13.1822	0.41715	1.30088	0.09838	0.36954	0.17111	0.26621	0.25122	0.54007	0.24662	0.06203		0.11114	0.04499		0.09126	0.21201	0.08306
28	C6	0.00661	0.01697	0.07353	1.15351	0.02727	4.96774	0.02098	5.43102	0.15979	0.27452	0.04925	26.0579	1.93605	0.24263	0.13599	7.95844	28.4529	19.6883	0.09868	1.3857	0.16142	0.27616	0.28613	0.01856	0.27382	0.4114	0.09653	0.06474		0.03531	0.02634		0.07902	0.09769	0.03515
29	C6	0.00838	0.01563	0.05573	0.98187	0.0187	4.75834	0.02381	6.22766	0.19447	0.31444	0.06791	26.2209	2.16542	0.2854	0.15207	8.18021	29.1305	18.1724	0.0965	1.18934	0.16618	0.20156	0.26687	0.01648	0.28243	0.42982	0.04817	0.04781		0.03846	0.02884		0.09854	0.10058	0.01452
30	C6	0.00531	0.01856	0.04119	0.92461	0.04952	5.26442	0.02497	7.56798	0.14338	0.27119	0.06642	23.1735	1.06409	0.32203	0.1294	8.44948	29.4802	19.294	0.16996	1.24692	0.21773	0.19493	0.22654	0.01773	0.29862	0.54582	0.22637	0.1268		0.03553	0.02497		0.11319	0.19241	0.07217
31	C6	0.00595	0.02394	0.05653	0.94621	0.03636	3.54768	0.01797	4.4816	0.17237	0.28725	0.07318	24.088	1.84605	0.3303	0.19404	7.71168	32.639	20.1382	0.14769	1.32683	0.14741	0.28802	0.25912	0.01638	0.27739	0.44904	0.13022	0.06983		0.02441	0.02434		0.10443	0.09726	0.04138
32	C6	0.00979	0.02452	0.0737	0.96282	0.03698	3.27052	0.01924	4.42454	0.20001	0.3444	0.09191	25.2167	1.76383	0.39188	0.21677	7.76446	34.9491	17.1144	0.13916	1.11342	0.14446	0.23369	0.24668	0.01648	0.28535	0.44675	0.12229	0.0624		0.03308	0.0234		0.0929	0.12302	0.0414
33	C6	0.00322	0.06368	0.20235	1.37734	0.14992	4.74122	0.01741	4.27465	0.12445	0.2106	0.02996	23.5819	2.1394	0.26922	0.16323	5.59291	26.8724	25.69	0.19298	1.84493	0.09616	0.25312	0.44458	0.02582	0.46466	0.69124	0.04704	0.06173		0.03657	0.05426		0.10967	0.15824	0.01522
34	C6	0.00337	0.05368	0.16953	1.28053	0.0243	7.72339	0.02864	9.79474	0.12467	0.1852	0.04027	19.1313	1.13058	0.21556	0.10945	4.95769	26.4663	24.5532	0.12468	1.83854	0.09387	0.2011	0.43353	0.01153	0.33609	0.49267	0.08022	0.05187		0.02891	0.05776		0.08589	0.13444	0.03647
35	C6	0.00386	0.04971	0.24774	1.7595	0.03839	8.09043	0.03015	8.91407	0.16844	0.2358	0.05127	19.9889	1.65276	0.24548	0.13794	5.54935	28.8946	20.1289	0.14123	1.43719	0.10526	0.25004	0.43713	0.0174	0.46211	0.483	0.10579	0.04395		0.03379	0.05007		0.09473	0.11419	0.03678
36	C6	0.00177	0.05279	0.16349	1.37188	0.0321	5.9925	0.02805	6.92457	0.15489	0.27335	0.06576	21.8011	1.62528	0.3054	0.17278	6.2	30.0604	21.1774	0.14933	1.38124	0.1224	0.21045	0.32181	0.02023	0.36837	0.47947	0.13889	0.06684		0.02678	0.03389		0.10572	0.12998	0.04115
37	C6	0.00242	0.07894	0.27483	2.02918	0.022	8.48956	0.02082	7.67539	0.14778	0.19451	0.04011	19.4232	1.8398	0.23941	0.15831	5.41496	30.5883	19.6696	0.13251	1.23019	0.10324	0.27545	0.43662	0.01998	0.47609	0.54736	0.07348	0.05935		0.03868	0.04796		0.08807	0.13843	0.02349
38	C6	0.00165	0.08271	0.24121	1.73268	0.03418	7.26319	0.02853	7.36535	0.17686	0.25637	0.05922	20.7329	1.49886	0.24942	0.1377	6.28049	28.0557	21.922	0.1419	1.76215	0.11961	0.19691	0.32477	0.01663	0.35028	0.45318	0.12711	0.07494		0.02434	0.0323		0.08939	0.12717	0.04029
39	C6	0.00081	0.04648	0.13292	0.96284	0.01484	4.45825	0.01862	5.01428	0.13066	0.22293	0.05425	22.7208	1.93164	0.29061	0.2051	6.01738	32.7809	21.2034	0.08595	1.35615	0.12052	0.36025	0.45508	0.02014	0.35193	0.53165	0.05382	0.06521		0.04262	0.04961		0.11101	0.17288	0.0165
40	C6	0.00052	0.05343	0.12649	1.01571	0.01815	3.75247	0.01109	3.16732	0.06982	0.12768	0.0236	20.5169	1.8286	0.19858	0.14297	4.88356	33.0953	26.9299	0.13713	1.64287	0.11048	0.31527	0.43725	0.01853	0.40326	0.53305	0.04949	0.07319		0.04279	0.04997		0.07718	0.12708	0.02036
41	C6	0.0013	0.02959	0.07266	1.20412	0.0152	4.52282	0.01842	4.5324	0.14341	0.23813	0.05827	22.6647	2.22736	0.30796	0.21198	6.22598	35.2823	18.5759	0.17698	1.18932	0.13547	0.32994	0.29089	0.02246	0.33113	0.52133	0.0568	0.08863		0.04163	0.02857		0.12253	0.31473	0.0172
42	C6	0.00573	0.02988	0.19577	1.84247	0.06371	9.99056	6.63668	10.0586	0.40622	0.19453	0.05461	23.2473	3.08268	0.49582	0.23426	4.2523	22.8394	13.5244	0.09869	0.79993	0.06012	0.20564	0.21751	0.09369	0.24776	0.16322	0.20179	0.09953		0.10613	0.10451		0.14131	0.22168	0.08364
43	C6	0.00551	0.05406	0.16196	1.64466	0.04599	7.44386	0.02318	7.13246	0.16327	0.20184	0.04417	22.2309	2.3503	0.2369	0.16709	5.61523	28.901	20.1584	0.10338	1.37395	0.09517	0.21516	0.34873	0.01689	0.32279	0.43142	0.14704	0.06025		0.03004	0.03818		0.09322	0.09701	0.04599
44	C6	0.00224	0.08319	0.21532	1.69432	0.02611	9.17454	0.03242	10.4893	0.18581	0.23736	0.05084	20.3684	1.92258	0.2374	0.16663	5.33201	30.9483	15.5867	0.11786	1.08314	0.11522	0.30199	0.2735	0.01473	0.34366	0.40558	0.0957	0.09679		0.03142	0.0334		0.1134	0.19059	0.02962
45	C6	0.00506	0.05034	0.19885	1.57483	0.04955	7.46017	0.02785	8.21854	0.27258	0.30912	0.08844	22.1426	2.31824	0.3356	0.22831	5.55097	32.2167	15.4319	0.11353	0.91908	0.10168	0.2335	0.34488	0.02983	0.43887	0.58569	0.17941	0.08638		0.03772	0.04103		0.13778	0.20959	0.06143
46	C6	0.00041	0.04174	0.14704	1.33148	0.01675	6.36448	0.01968	6.20756	0.1506	0.1825	0.04531	19.0451	2.48614	0.22633	0.21331	4.70184	35.2971	19.9758	0.11802	1.28124	0.12054	0.37058	0.35797	0.0242	0.3853	0.46072	0.06221	0.06906		0.05453	0.04988		0.07555	0.09297	0.02398
47	C6	0.0015	0.05425	0.20505	1.82413	0.02838	6.62598	0.0223	6.05194	0.21199	0.26133	0.07117	20.8569	1.76905	0.30911	0.20453	5.68364	32.9378	18.749	0.14977	1.38994	0.11102	0.2629	0.33559	0.01744	0.42795	0.50738	0.09785	0.16066		0.03726	0.03518		0.16217	0.40662	0.03022
48	C6	0.00366	0.07675	0.24436	1.83049	0.02183	7.10826	0.04059	7.53438	0.27387	0.33848	0.07905	22.9883	2.07937	0.31488	0.19641	5.68475	29.2096	18.2939	0.13588	1.24598	0.10615	0.25924	0.31252	0.02885	0.40418	0.5656	0.1102	0.08164		0.03312	0.03171		0.11491	0.20633	0.04483
49	C6	0.00264	0.09402	0.22115	1.96435	0.01797	8.62403	0.02953	8.95687	0.26602	0.30208	0.08356	21.8916	1.80499	0.2924	0.18382	5.55249	27.7857	18.8068	0.08643	1.30983	0.10075	0.18527	0.27715	0.01503	0.28968	0.41076	0.09882	0.05259		0.02311	0.02692		0.08043	0.12804	0.03511
50	C6	0.00136	0.08622	0.28134	2.11392	0.03217	7.20539	0.02521	6.40023	0.22912	0.27845	0.06789	20.6053	1.9722	0.28886	0.18854	5.52739	32.5471	18.2371	0.13924	1.31269	0.09178	0.24913	0.31841	0.02084	0.38298	0.54748	0.10963	0.12453		0.03179	0.02603		0.15304	0.37121	0.03345
