# Supplementary material for: Human milk enriched with human milk lyophilisate for feeding very low birth weight preterm infants: A preclinical experimental study focusing on fatty acid profile
Source: PLoS One. 2018 Sep 25;13(9):e0202794. doi: 10.1371/journal.pone.0202794 (PMC6155441; doi:10.1371/journal.pone.0202794)
Supplement: S3 File — (XLSX) [file pone.0202794.s003.xlsx]

## Sheet: Plan1
Baseline (n=50)
	1	2	3	4	5	6	7	8	9	10	11	12	13	14	15	16	17	18	19	20	21	22	23	24	25	26	27	28	29	30	31	32	33	34	35	36	37	38	39	40	41	42	43	44	45	46	47	48	49
Fat (g/100ml)	2.2	1.1	2.1	3	3.9	1.1	1.7	3.1	1.3	3.1	2.2	0.8	2.9	3	2.1	3.9	4.2	3.4	1.2	1.7	0.9	1.9	2	1	3	2.4	1.6	3.5	2.2	1	2.5	2.4	3.3	2.8	2.5	1.5	2.8	3.8	3	5	2.3	4.5	4.8	3.6	1.6	1.6	3	3.9	3.3
Protein (g/100ml)	0.6	0.5	0.8	0.4	1.8	1	0.6	1.1	0.5	0.6	0.7	0.9	0.4	0.8	0.8	0.3	0.3	0.8	0.6	0.7	0.7	0.9	0.9	0.7	0.8	0.9	1.2	0.9	0.5	0.6	0.5	1.1	1	0.9	1.6	0.8	1	1	1.9	0.9	0.5	2.8	0.6	2.5	0.7	0.7	1	1.2	1
Carbohidrate (g/100ml)	6.3	7.6	6.3	5.1	6.4	8.3	7.6	7	8	6	6.8	6.5	7.3	7.4	7.3	7.7	7.2	6.1	6.9	6.4	7.4	8.4	8	8.7	7.2	6.3	6.7	7.3	7.5	6.5	7.1	7.4	7.4	7.5	7.7	7.2	7.2	7.2	7.3	6.9	6.8	6.2	7.2	6.1	7.4	7.5	7.4	6.6	6.8
TS (Total Solids) (g/100ml)	9.3	9.4	9.4	8.7	12.4	10.7	10	11.5	9.8	9.6	9.9	8.5	10.8	11.4	10.3	12	11.9	10.5	8.9	8.9	9.2	11.4	11.1	10.6	11.2	9.7	9.7	11.9	10.4	8.2	10.3	11.1	11.9	11.3	12	98	11.2	12.2	12.4	13.3	9.8	13.7	12.7	12.3	98	10	11.6	11.9	11.3
Energy (kcal/100ml)	48	43	48	50	70	48	48	62	46	55	51	38	58	61	52	68	69	60	41	44	41	55	54	47	60	51	47	65	53	37	54	56	65	60	61	47	59	68	65	80	51	79	76	68	47	48	62	68	62
True protein (g/100ml)	0.5	0.4	0.7	0.4	1.5	0.8	0.5	0.9	0.4	0.5	0.6	0.7	0.4	0.7	0.7	0.3	0.2	0.7	0.6	0.6	0.6	0.7	0.7	0.6	0.7	0.7	1	0.7	0.4	0.5	0.4	0.9	0.8	0.7	1.3	0.7	0.9	0.9	1.6	0.7	0.4	2.3	0.4	2	0.6	0.6	0.9	1	0.8
Osmolality (mOsm/Kg/H20)	233	280	236	182	303	374	308	293	294	215	298	251	290	296	281	289	276	265	238	241	267	342	312	373	262	477	295	293	289	234	296	303	307	299	336	291	304	296	308	285	253	298	283	296	288	293	290	295	275
Concentrate Imediate (n=50)
	1	2	3	4	5	6	7	8	9	10	11	12	13	14	15	16	17	18	19	20	21	22	23	24	25	26	27	28	29	30	31	32	33	34	35	36	37	38	39	40	41	42	43	44	45	46	47	48	49
Fat (g/100ml)	5.7	1.3	4	3.5	6.5	2.8	3.6	4	1.8	2.7	4.4	2.8	3.5	4.7	3.9	4.8	4.8	7.5	1.5	2.8	1.8	3.8	3.8	3.1	4.5	3.5	2.2	6.7	4	1.3	3.5	3.2	4.9	4.7	5	2.4	4.4	4	4.2	5.7	3.2	6.1	4.7	6.9	3.7	6	4.6	3.7	4
Protein (g/100ml)	0.8	0.9	1.1	1.8	2.3	1.1	0.7	1.4	1	1.1	0.9	2	0.9	1.4	1.1	1.8	0.5	1	1.3	1.3	1.1	1.2	1.4	1.4	1.5	1.5	1.4	1.7	1.1	1.2	1.1	1.6	2.6	2	2.7	1.2	1.7	1.2	1.3	1.4	1.1	3.8	1.4	2.3	1.9	2.4	1.7	1.5	1.4
Carbohidrate (g/100ml)	8.5	10	7.8	9.6	7.5	8.1	8.3	8.1	10	9.9	8.7	9	8.3	9.7	8.9	9.5	9.6	8	10	9.5	9.5	8.6	9.3	9.3	9.6	9.2	8.7	9.1	9.6	10.1	9.6	9.8	9.9	9.2	8	9.7	8.8	9.8	9.1	10	10	8.3	9.7	8.7	8.7	9.9	9.3	9.3	9.6
TS (Total Solids) (g/100ml)	15.3	12.4	12	15.1	14.6	11.3	12.9	13.7	13	13.9	12.4	14.1	12.8	16	14.1	16.3	15.1	16.8	13.1	13.8	12.6	13.8	14.7	14	15.5	14.3	12.5	17.7	14.9	12.7	14.4	14.8	17.5	16.1	15.9	13.6	15.1	15.2	14.8	17.3	14.5	18.4	16	18.2	14.6	18.4	15.8	14.6	15.2
Energy (kcal/100ml)	91	56	65	79	92	60	70	75	61	70	72	71	69	89	77	90	85	106	60	69	60	75	79	72	85	75	62	106	81	58	75	76	96	89	90	67	83	81	81	99	75	106	89	109	78	105	87	77	82
True Protein (g/100ml)	0.6	0.7	0.9	1.5	1.9	0.9	0.6	1.2	0.9	0.9	0.7	1.7	0.7	1.1	0.9	1.5	0.4	0.7	1.1	1.1	0.9	1	1.1	1.1	1.2	1.2	1.2	1.3	0.9	1	0.9	1.3	2.1	1.6	2.2	1	1.4	1	1	1.1	0.9	3.1	1.1	1.8	1.6	1.9	1.4	1.2	1.2
Osmolality (mOsm/Kg)	352	482	355	531	388	390	340	367	485	488	368	490	364	482	359	486	423	375	507	424	451	338	417	406	419	460	418	441	530	511	481	532	564	493	421	482	427	503	427	517	504	498	505	489	468	550	463	467	488
Concentrate 3 months (n=50)
	1	2	3	4	5	6	7	8	9	10	11	12	13	14	15	16	17	18	19	20	21	22	23	24	25	26	27	28	29	30	31	32	33	34	35	36	37	38	39	40	41	42	43	44	45	46	47	48	49
Fat (g/100ml)	2.9	1.4	2.3	3.4	4.4	1.4	1.8	3.1	1.8	2.6	2.9	2.9	4.1	4.4	1.8	5.5	6.5	3.8	1.8	2.8	2.2	3.7	4	3.7	5.1	3.6	2.7	5.6	4.1	1.3	3.4	2.9	4.5	4.4	4.6	2.5	4	4.4	4.1	5.5	3	5.7	4.6	6.8	3.3	5.4	4.6	3.7	3.9
Protein (g/100ml)	0.5	0.9	0.8	1.4	1.8	1.2	0.5	0.8	1	1.1	0.6	2.2	0.9	1	0.8	2.1	0.4	0.7	1.1	1.2	1.1	1.1	1.2	1.4	1.4	1.3	1.8	1.5	1.5	1.1	1.1	1.5	2.4	2	2.5	1.3	1.5	1.5	1.3	1.5	1	3.7	1.2	2.5	1.9	2.1	1.7	1.4	1.4
Carbohidrate (g/100ml)	8.4	10	8.2	9.9	8	8.7	8.2	8.3	10	9.8	8.3	8.9	8.1	9.6	9	9.5	9.6	9.5	10.1	9.3	9.6	8.5	9.3	9.2	9.4	9.1	8.6	9.1	9.9	10.1	9.7	9.9	9.8	8.9	7.8	9.7	8.8	9.8	9.1	9.8	9.9	8.4	9.7	8.8	8.8	9.5	9.4	9.2	9.6
TS (Total Solids) (g/100ml)	12	12.5	11.5	15	14.4	11.6	10.7	12.3	13	13.7	12	14.2	13.3	15.2	11.7	17.2	16.6	14.2	13.1	13.5	13.2	13.5	14.6	14.6	16.1	14.2	13.4	16.4	15.7	12.7	14.3	14.6	16.8	15.5	15.1	13.6	14.5	15.9	14.7	17.1	14.1	17.9	15.7	18.3	14.3	17.2	15.9	14.5	15
Energy (kcal/100ml)	62	57	58	78	80	53	52	65	61	68	63	72	74	84	56	98	100	76	62	68	64	73	79	78	91	76	68	95	84	57	75	73	91	85	84	67	79	86	80	97	71	102	87	109	74	97	88	77	80
True Protein (g/100ml)	0.4	0.7	0.7	1.2	1.5	1	0.4	0.6	0.8	0.9	0.5	1.8	0.7	0.8	0.7	1.7	0.2	0.6	0.9	1	0.9	0.9	1	1.2	1.1	1	1.5	1.2	1.2	0.9	0.9	1.2	1.9	1.6	2	1	1.2	1.2	1.1	1.2	0.9	3	1	1.9	1.6	1.7	1.4	1.2	1.1
Osmolality (mOsm/Kg)	353	474	353	531	386	391	330	363	485	487	358	489	342	483	400	492	474	437	502	454	450	371	440	447	461	496	416	432	519	513	471	527	557	487	416	482	427	498	431	431	512	503	500	500	484	554	462	468	486
Concentrate 6 monts (n=50)
	1	2	3	4	5	6	7	8	9	10	11	12	13	14	15	16	17	18	19	20	21	22	23	24	25	26	27	28	29	30	31	32	33	34	35	36	37	38	39	40	41	42	43	44	45	46	47	48	49
Fat (g/100ml)	3.2	1.2	2.4	3.6	4.5	1.5	2.1	3.5	1.6	2.5	3.1	2.7	3.9	4.3	2.1	5.1	6.7	4.1	1.9	2.9	2.1	3.7	4.2	3.6	5.2	3.8	2.8	6.2	4.1	1.3	3.4	3.2	4.2	4.3	4.6	2.7	3.9	4.2	4.1	5.5	3.1	5.9	4.4	7.1	3.1	5.3	4.6	3.2	2.9
Protein (g/100ml)	0.8	0.8	1.2	1.9	2.3	1.2	0.7	1.4	0.9	1.1	1.1	2.1	0.9	1.3	1	1.6	0.9	1.3	1.1	1.3	1.2	1.1	1.4	1.3	1.4	1.5	1.8	1.5	1.5	1.1	1.1	1.6	2.2	1.7	2.5	1.7	1.5	1.4	1.1	1.5	1.5	3.8	1.3	2.6	1.5	2.1	1.5	1.3	1.1
Carbohidrate (g/100ml)	8.3	10.1	8.2	9.8	7.7	8.8	8.2	8.2	10.1	9.9	8.4	9	8.2	9.7	8.9	9.6	9.8	9.4	10.1	9.5	9.7	8.6	9.3	9.4	9.5	9.2	8.6	9	9.9	10.2	9.6	9.5	9.7	9	7.8	8.8	8.8	9.7	9.2	9.8	9.7	8.4	9.8	8.9	8.7	9.5	9.2	8.9	9.4
TS (Total Solids) (g/100ml)	12.5	12.4	12	15.5	14.7	11.7	11.2	13.3	12.8	13.8	12.7	13.9	13.2	15.5	12.2	16.6	17.6	14.9	13.3	13.9	13.2	13.6	15.1	14.4	16.3	14.6	13.4	16.9	15.7	12.9	14.3	14.4	16.3	15.2	15	13.4	14.5	15.4	14.6	16.9	14.5	18.2	15.7	18.8	13.4	17.1	15.5	13.7	13.5
Energy (kcal/100ml)	66	56	60	81	83	54	55	71	60	68	67	70	73	84	59	93	105	81	62	71	64	74	82	76	92	78	68	100	84	58	75	74	87	83	84	68	78	83	80	96	74	105	86	113	69	96	86	72	69
True Protein (g/100ml)	0.7	0.7	1	1.5	1.9	1	0.6	1.1	0.8	0.9	0.9	1.7	0.7	1.1	0.8	1.3	0.7	1	0.9	1.1	1	0.9	1.1	1.1	1.1	1.2	1.5	1.2	1.3	0.9	0.9	1.3	1.8	1.4	2	1.4	1.2	1.1	0.9	1.2	1.2	3.1	1	2	1.2	1.7	1.2	1.1	0.9
Osmolality (mOsm/Kg)	351	486	351	529	384	388	338	367	477	484	368	484	470	478	402	489	341	449	503	459	466	372	449	449	462	495	414	437	524	519	476	507	559	490	416	480	431	501	430	511	505	497	503	505	469	551	461	465	483
Selection and Classification of the Milk
	1	2	3	4	5	6	7	8	9	10	11	12	13	14	15	16	17	18	19	20	21	22	23	24	25	26	27	28	29	30	31	32	33	34	35	36	37	38	39	40	41	42	43	44	45	46	47	48	49
Dornic Acidity	4	2	7	4	4	3	3	5	4	5	3	1	2	4	3	5	4	4	4	3	3	4	4	2	4	2	4	7	6	4	3	8	4	6	6	8	4	4	4	4	8	6	6	3	5	4	6	4	5
Crematocrit (kcal/L)	480.86	433.14	560.38	576.29	719.43	433.14	580.43	671.71	480.86	528.57	576.29	385.43	584.71	576.29	528.57	767.14	1053.43	576.29	528.57	528.57	433.14	633.82	576.29	478.17	1087.61	633.82	576.29	932.31	709.52	480.86	576.29	577.66	671.71	624	572.25	489.4	589.1	671.71	528.57	671.71	528.57	628.84	725.65	576.29	483.62	483.62	628.84	719.43	528.57
Microbiological Assay Baseline	Neg	Neg	Neg	Neg	Neg	Neg	Neg	Neg	Neg	Neg	Neg	Neg	Neg	Neg	Neg	Neg	Neg	Neg	Neg	Neg	Neg	Neg	Neg	Neg	Neg	Neg	Neg	Neg	Neg	Neg	Neg	Neg	Neg	Neg	Neg	Neg	Neg	Neg	Neg	Neg	Neg	Neg	Neg	Neg	Neg	Neg	Neg	Neg	Neg
Microbiological Assay CI	Neg	Neg	Neg	Neg	Neg	Neg	Neg	Neg	Neg	Neg	Neg	Neg	Neg	Neg	Neg	Neg	Neg	Neg	Neg	Neg	Neg	Neg	Neg	Neg	Neg	Neg	Neg	Neg	Neg	Neg	Neg	Neg	Neg	Neg	Neg	Neg	Neg	Neg	Neg	Neg	Neg	Neg	Neg	Neg	Neg	Neg	Neg	Neg	Neg
Microbiological Assay C3	Neg	Neg	Neg	Neg	Neg	Neg	Neg	Neg	Neg	Neg	Neg	Neg	Neg	Neg	Neg	Neg	Neg	Neg	Neg	Neg	Neg	Neg	Neg	Neg	Neg	Neg	Neg	Neg	Neg	Neg	Neg	Neg	Neg	Neg	Neg	Neg	Neg	Neg	Neg	Neg	Neg	Neg	Neg	Neg	Neg	Neg	Neg	Neg	Neg
Microbiological Assay C6	Neg		Neg	Neg	Neg	Neg	Neg	Neg			Neg		Neg		Neg	Neg	Neg	Neg	Neg	Neg	Neg	Neg	Neg	Neg	Neg	Neg	Neg	Neg	Neg		Neg	Neg	Neg	Neg	Neg		Neg	Neg	Neg	Neg	Neg	Neg	Neg	Neg	Neg	Neg	Neg
[truncated: 1 more columns]
