# Supplementary material for: Human milk enriched with human milk lyophilisate for feeding very low birth weight preterm infants: A preclinical experimental study focusing on fatty acid profile
Source: PLoS One. 2018 Sep 25;13(9):e0202794. doi: 10.1371/journal.pone.0202794 (PMC6155441; doi:10.1371/journal.pone.0202794)
Supplement: S5 File — (XLSX) [file pone.0202794.s005.xlsx]

## Sheet: Total
								IC95%
	Variable	p-value		Variable	Comparisons	Difference (log)	p-value	LL	UL		Method: Due to the variability, the variables were considered as exponential logarithm (ln) in the analyzes. For the comparisons between the moments, linear models of mixed effects were adjusted through the PROC MIXED of the SAS 9.3 software. Orthogonal contrasts (multiple comparisons) were estimated only in cases where the null hypothesis (no difference between the means of the times) was reject…
	C4:0	< 0,01			T1 - T2	-0.2726	0.1107	-0.6084	0.06318
	C6:0	< 0,01			T1 - T3	0.2077	0.2233	-0.128	0.5435
	C8:0	< 0,01		C4:0	T1 - T4	0.4544	0.013	0.09741	0.8115
	C10:0	< 0,01			T2 - T3	0.4803	< 0,01	0.1445	0.8161
	C11:0	< 0,01			T2 - T4	0.727	< 0,01	0.37	1.0841
	C12:0	< 0,01			T3 - T4	0.2467	0.1741	-0.1103	0.6038
	C13:0	0.09			T1 - T2	-0.4419	< 0,01	-0.6062	-0.2777
	C14:0	< 0,01			T1 - T3	-0.4436	< 0,01	-0.6078	-0.2794
	C14:1	< 0,01		C6:0	T1 - T4	-0.5334	< 0,01	-0.7086	-0.3581
	C15:0	< 0,01			T2 - T3	-0.00167	0.984	-0.1659	0.1626
	C15:1	< 0,01			T2 - T4	-0.09143	0.3041	-0.2667	0.08383
	C16:0	< 0,01			T3 - T4	-0.08976	0.313	-0.265	0.0855
	C16:1	0.06			T1 - T2	-0.4473	< 0,01	-0.6103	-0.2843
	C17:0	< 0,01			T1 - T3	-0.4982	< 0,01	-0.6612	-0.3352
	C17:1	0.38		C8:0	T1 - T4	-0.5513	< 0,01	-0.7252	-0.3773		Saturated	Monounsat.	PUFA
	C18:0	< 0,01			T2 - T3	-0.05092	0.5378	-0.2139	0.1121		C4:0	C14:1	C20:3n6
	C18:1n9c	0.43			T2 - T4	-0.1039	0.2395	-0.2779	0.07004		C6:0	C15:1	C20:4n6	ARA
Linoleic	C18:2n6c	0.55			T3 - T4	-0.05302	0.5477	-0.227	0.121		C8:0	C22:1n9	C20:5n3	EPA
	C18:3n6	0.54			T1 - T2	-0.1765	< 0,01	-0.2639	-0.08919		C10:0	C24:1n9	C22:6n3	DHA
Linolenic	C18:3n3	0.16			T1 - T3	-0.2198	< 0,01	-0.3072	-0.1325		C11:0
	C20:0	< 0,01		C10:0	T1 - T4	-0.2261	< 0,01	-0.3193	-0.1328		C12:0
	C20:1n9	0.37			T2 - T3	-0.04329	0.3288	-0.1306	0.04406		C14:0
	C20:2	0.87			T2 - T4	-0.04953	0.2954	-0.1428	0.0437		C15:0
	C20:3n6	0.01			T3 - T4	-0.00623	0.895	-0.09946	0.087		C16:0
	C21:0	0.43			T1 - T2	0.3394	< 0,01	0.1255	0.5533		C17:0
	C20:3n3	0.16			T1 - T3	0.5391	< 0,01	0.3252	0.753		C18:0
ARA*	C20:4n6	< 0,01		C11:0	T1 - T4	0.4441	< 0,01	0.218	0.6701		C20:0
EPA*	C20:5n3	0.03			T2 - T3	0.1997	0.0671	-0.01425	0.4136
	C22:1n9	0.01			T2 - T4	0.1047	0.3615	-0.1214	0.3307
	C22:2	0.07			T3 - T4	-0.09501	0.4073	-0.321	0.131
	C24:0	0.15			T1 - T2	-0.1479	< 0,01	-0.2165	-0.07933
	C24:1n9	< 0,01			T1 - T3	-0.1683	< 0,01	-0.2369	-0.09971
DHA*	C22:6n3	< 0,01		C12:0	T1 - T4	-0.167	< 0,01	-0.2403	-0.09372
					T2 - T3	-0.02038	0.5577	-0.08897	0.04821
					T2 - T4	-0.01909	0.6074	-0.09237	0.0542
					T3 - T4	0.001295	0.9722	-0.07199	0.07458
					T1 - T2	-0.03794	0.1321	-0.08745	0.01158
					T1 - T3	-0.06612	< 0,01	-0.1156	-0.0166
				C14:0	T1 - T4	-0.08846	< 0,01	-0.1414	-0.0355
					T2 - T3	-0.02819	0.2623	-0.07771	0.02133
					T2 - T4	-0.05053	0.0613	-0.1035	0.002433
					T3 - T4	-0.02234	0.4057	-0.0753	0.03062
					T1 - T2	-0.03186	0.2935	-0.0916	0.02788
					T1 - T3	-0.08357	< 0,01	-0.1433	-0.02383
				C14:1	T1 - T4	-0.1426	< 0,01	-0.2065	-0.07872
					T2 - T3	-0.05171	0.0892	-0.1114	0.008033
					T2 - T4	-0.1108	< 0,01	-0.1747	-0.04686
					T3 - T4	-0.05905	0.0698	-0.1229	0.004848
					T1 - T2	0.08259	< 0,01	0.02559	0.1396
					T1 - T3	0.02097	0.4683	-0.03604	0.07797
				C15:0	T1 - T4	-0.0408	0.1878	-0.1017	0.02014
					T2 - T3	-0.06163	0.0343	-0.1186	-0.00462
					T2 - T4	-0.1234	< 0,01	-0.1843	-0.06245
					T3 - T4	-0.06177	0.04	-0.1227	-0.00082
					T1 - T2	0.1989	< 0,01	0.07651	0.3213
					T1 - T3	0.09627	0.1222	-0.02613	0.2187
				C15:1	T1 - T4	-0.01307	0.8434	-0.1437	0.1175
					T2 - T3	-0.1026	0.0996	-0.225	0.01975
					T2 - T4	-0.212	< 0,01	-0.3426	-0.08138
					T3 - T4	-0.1093	0.1001	-0.2399	0.02126
					T1 - T2	0.03619	< 0,01	0.01348	0.0589
					T1 - T3	0.03187	< 0,01	0.009163	0.05458
				C16:0	T1 - T4	0.009284	0.4506	-0.01498	0.03355
					T2 - T3	-0.00432	0.7073	-0.02703	0.01839
					T2 - T4	-0.02691	0.03	-0.05118	-0.00264
					T3 - T4	-0.02259	0.0678	-0.04685	0.001677
					T1 - T2	0.07011	< 0,01	0.01876	0.1215
					T1 - T3	0.06832	< 0,01	0.01697	0.1197
				C17:0	T1 - T4	0.007632	0.7835	-0.04719	0.06246
					T2 - T3	-0.00179	0.9452	-0.05314	0.04957
					T2 - T4	-0.06248	0.0258	-0.1173	-0.00765
					T3 - T4	-0.06069	0.0303	-0.1155	-0.00586
					T1 - T2	0.0636	< 0,01	0.02816	0.09904
					T1 - T3	0.07729	< 0,01	0.04185	0.1127
				C18:0	T1 - T4	0.05098	< 0,01	0.01309	0.08887
					T2 - T3	0.01369	0.4464	-0.02175	0.04912
					T2 - T4	-0.01262	0.5113	-0.05051	0.02527
					T3 - T4	-0.02631	0.172	-0.0642	0.01158
					T1 - T2	0.1365	< 0,01	0.05945	0.2136
					T1 - T3	0.1357	< 0,01	0.05865	0.2128
				C20:0	T1 - T4	0.1028	0.0147	0.02052	0.185
					T2 - T3	-0.0008	0.9837	-0.07789	0.07629
					T2 - T4	-0.03379	0.4179	-0.116	0.04844
					T3 - T4	-0.03299	0.429	-0.1152	0.04924
					T1 - T2	0.2722	< 0,01	0.0735	0.4709
					T1 - T3	0.2907	< 0,01	0.09203	0.4894
			*	C20:3n6	T1 - T4	0.2184	0.0421	0.007917	0.4289
					T2 - T3	0.01853	0.854	-0.1802	0.2172
					T2 - T4	-0.0538	0.6141	-0.2643	0.1567
					T3 - T4	-0.07232	0.498	-0.2828	0.1382
					T1 - T2	0.4226	< 0,01	0.1899	0.6553
					T1 - T3	0.6608	< 0,01	0.4281	0.8936
				C20:4n6	T1 - T4	0.4693	< 0,01	0.2225	0.7161
					T2 - T3	0.2382	0.0449	0.005502	0.4709
					T2 - T4	0.04668	0.709	-0.2001	0.2935
					T3 - T4	-0.1915	0.1272	-0.4384	0.05527
					T1 - T2	0.06383	0.1118	-0.01504	0.1427
					T1 - T3	0.1122	< 0,01	0.03329	0.191
			*	C20:5n3	T1 - T4	0.09204	0.0325	0.007772	0.1763
					T2 - T3	0.04833	0.2277	-0.03054	0.1272
					T2 - T4	0.02822	0.509	-0.05605	0.1125
					T3 - T4	-0.02011	0.6378	-0.1044	0.06416
					T1 - T2	0.1265	0.0396	0.006126	0.2469
					T1 - T3	0.1879	< 0,01	0.06752	0.3083
				C22:1n9	T1 - T4	0.1656	0.0118	0.03732	0.294
					T2 - T3	0.0614	0.315	-0.05898	0.1818
					T2 - T4	0.03914	0.5474	-0.08918	0.1675
					T3 - T4	-0.02226	0.7322	-0.1506	0.1061
					T1 - T2	-0.08524	0.0822	-0.1815	0.01102
					T1 - T3	-0.0828	0.0912	-0.1791	0.01346
				C24:1n9	T1 - T4	-0.1811	< 0,01	-0.2841	-0.07824
					T2 - T3	0.00244	0.9601	-0.09382	0.0987
					T2 - T4	-0.09591	0.0675	-0.1988	0.006997
					T3 - T4	-0.09835	0.0609	-0.2013	0.004556
					T1 - T2	0.4179	< 0,01	0.1841	0.6516
					T1 - T3	0.6343	< 0,01	0.4005	0.8681
				C22:6n3	T1 - T4	0.4515	< 0,01	0.2035	0.6994
					T2 - T3	0.2164	0.0693	-0.01734	0.4502
					T2 - T4	0.03359	0.7892	-0.2143	0.2815
					T3 - T4	-0.1828	0.1471	-0.4308	0.06509
